# Supplementary material for: The Tuning of Human Motor Response to Risk in a Dynamic Environment Task
Source: PLoS One. 2015 Apr 22;10(4):e0125461. doi: 10.1371/journal.pone.0125461 (PMC4406495; doi:10.1371/journal.pone.0125461)
Supplement: S1 Dataset — Data is organized first by subjects (1–12). Data is then subcategorized by environment (grass/grass grass/water and water/water) and trial number. For each trial, the dataset includes time to complete each trial in msec and position normalized to the center of the road for each trial recorded at ~33msec. (TXT) [file pone.0125461.s001.txt]

RAW DATA

Subject 1


Grass/Grass - 0 pixels standard deviation motor noise

Trial 1

Time:  24459.053000  ms 
Normalized Position Data (in pixels from center of the road)
97.616330
93.713177
91.483462
87.817295
84.226279
82.503325
78.733060
77.076391
75.396083
71.666727
67.942683
66.465115
65.255995
61.356105
59.673224
55.919966
52.245064
50.927579
50.176862
49.107400
46.108828
47.721303
45.138562
44.732640
42.940076
45.805505
44.872839
45.686391
46.753795
49.537136
51.410864
53.478396
55.106991
59.614072
61.921903
64.365392
67.356652
71.585094
74.449661
76.565330
78.499404
79.731298
81.005508
81.889313
82.244872
82.543492
81.736935
81.002324
80.406818
79.550262
78.056995
75.335840
73.881598
72.173715
70.965625
70.185043
69.557131
68.555021
68.319357
68.115017
68.352622
68.659479
68.946002
69.515346
70.781331
71.973607
73.180824
74.292578
75.375869
76.234918
77.938639
78.619516
79.375257
79.496367
79.358070
80.357026
79.785583
78.960603
78.652085
77.466440
76.147813
75.791620
75.988277
74.734335
74.569269
73.133928
71.571545
73.338179
71.474007
69.236833
68.276385
65.209806
61.856626
60.722144
60.518726
59.093505
59.095273
58.334354
57.942404
58.312867
59.019564
59.085781
59.151248
59.353005
60.112162
61.323277
61.592210
62.744471
63.925545
63.918293
64.623358
63.699472
63.632244
64.869880
66.069580
65.750994
66.995598
68.418586
65.973787
67.840258
69.760918
69.946643
72.094070
71.994061
72.617708
75.251688
77.981688
78.876104
81.605250
81.548103
83.319919
83.028865
84.789766
84.890811
85.675146
87.600562
89.055891
88.951406
90.693589
90.866453
91.370882
92.970269
94.478223
94.967688
96.474511
97.916890
98.253921
99.474003
100.493672
101.063223
101.527422
101.895520
102.024545
102.059817
101.959684
102.508100
102.445156
102.230208
102.269115
101.694525
101.103980
101.718600
102.271644
102.450940
102.700761
103.649329
103.648568
105.400401
106.285931
106.203278
105.981865
106.496731
105.506251
105.924498
105.839569
104.660308
103.444097
103.213529
103.017964
100.995229
100.118587
97.981049
95.846362
96.366365
94.302593
92.264685
91.484549
89.485746
87.603811
85.885365
87.001246
85.704415
84.650726
84.862193
84.089910
83.496563
84.050436
85.637836
85.745362
86.855013
87.428797
88.244493
91.575236
92.427679
93.080834
93.906013
93.850945
93.392111
93.137596
92.601790
92.386082
92.346576
91.974028
90.821470
89.775442
88.860600
88.279811
87.701529
87.382653
87.202017
86.544345
86.631246
87.463326
88.532409
89.085620
90.189159
90.192836
90.784710
92.730951
94.967454
96.267390
98.472178
100.589289
99.935630
102.045771
104.461288
105.644832
108.182923
110.495556
108.539705
110.218406
112.198188
112.682438
115.033440
114.478360
114.359888
116.415190
119.009343
119.887725
119.994324
122.779474
125.651090
126.287745
129.559193
133.269025
131.811732
135.602998
139.013062
140.393879
142.995317
143.102041
143.098576
143.615421
143.733971
143.089036
142.509948
141.199903
140.391238
139.239816
137.751921
136.824584
136.014628
134.323868
133.464795
131.494240
129.274516
128.344074
125.851145
125.501179
123.093619
122.293784
119.651386
117.079611
119.123952
116.729996
114.344449
113.907787
111.388321
108.868152
111.470644
109.242396
107.123717
107.076811
105.150748
103.427498
103.785560
105.414836
104.358600
105.248204
104.686400
104.367167
105.486539
107.136711
106.396013
106.536520
105.363310
104.261674
104.157433
104.438957
104.302092
103.945008
103.239614
101.893188
99.918930
98.597523
97.101201
95.516697
94.021714
92.399025
90.443382
89.408667
88.618688
88.112311
87.792921
87.489737
87.296305
87.355321
87.949425
88.591186
89.348792
90.245488
91.222779
92.429883
93.514091
94.654764
95.479571
95.847881
95.722645
95.583786
95.409023
95.311612
95.546991
95.192569
95.004972
94.820554
94.344327
93.615771
93.840627
93.404576
93.619039
94.095243
94.087240
94.837466
94.386826
93.966410
94.479543
95.440103
95.865323
97.255286
97.120731
97.268107
98.638997
100.355524
101.138868
102.938274
104.197344
104.140836
104.815082
104.173881
104.381982
103.829242
103.741243
103.570462
103.013543
102.699128
102.101229
102.022114
101.845767
101.380243
100.809436
100.197836
99.874191
99.783542
99.411356
98.949664
98.728443
98.599253
98.035693
98.066271
97.685982
97.170377
97.601728
96.789047
96.039215
95.937306
95.309892
95.503182
95.405293
94.724299
94.092018
93.522018
94.408562
94.058848
93.838108
94.124660
93.984375
93.953149
95.247177
95.511983
95.880764
96.628241
97.133752
98.300290
99.023662
99.724513
100.565804
101.400008
102.550880
103.966503
104.766672
105.668387
106.538826
107.123889
107.873866
108.714737
109.175724
109.870046
110.535916
110.911620
111.268312
111.910198
111.991143
111.910456
111.991020
112.077393
111.947904
112.235838
112.467485
111.452062
111.356926
111.235450
110.792433
110.671420
110.479550
109.268756
108.976313
108.749160
108.429001
108.426630
108.097986
107.872407
107.730984
107.623008
107.402865
107.137664
107.129888
107.135542
107.117185
106.986051
106.768633
106.639331
106.261625
105.746037
105.361262
104.686828
103.839578
103.228104
102.545044
101.491880
100.967760
100.068629
99.030757
98.427513
97.838987
96.930107
96.906486
96.568147
96.372489
96.788540
96.743767
98.074972
98.893404
99.223906
99.600330
100.494181
100.851430
101.222396
101.600972
103.609644
104.026527
104.494193
105.425885
105.994746
106.507235
108.316844
108.920968
109.498099
110.246784
110.525803
110.648332
111.471046
111.910232
112.429278
112.937839
113.245732
113.475915
113.653968
113.724167
113.749332
113.446732
113.065598
111.947678
111.508484
111.639011
111.858641
111.585894
111.593118
111.646130
110.934626
110.748931
111.187433
111.730336
111.745397
111.639135

Trial 2

Time:  24612.569000  ms 
Normalized Position Data (in pixels from center of the road)
30.605163
25.073842
21.408618
15.633690
11.334489
5.296777
0.494472
-4.600469
-7.127390
-10.592880
-14.909820
-18.415606
-21.980600
-27.238422
-30.515135
-32.978835
-36.752062
-41.131095
-48.077209
-53.129830
-57.475454
-61.041126
-64.284227
-69.026597
-73.005802
-77.050805
-80.798642
-85.468132
-88.223157
-90.428914
-92.019849
-93.074994
-94.201869
-94.333347
-92.840230
-90.144913
-88.087822
-84.849261
-81.329256
-75.449808
-70.465521
-68.118105
-66.669381
-64.564507
-64.391794
-63.484519
-63.064758
-63.836490
-64.884243
-66.799075
-70.506368
-72.872771
-75.395610
-77.741859
-80.743020
-84.199250
-86.577426
-89.774782
-93.247324
-96.081528
-100.170976
-104.561600
-107.611319
-111.796387
-115.908839
-118.587186
-122.615591
-125.676470
-128.073499
-131.815180
-135.379607
-137.268141
-138.795004
-141.431893
-143.898850
-144.939775
-147.087180
-148.861487
-147.680713
-148.954272
-150.394424
-150.943883
-151.860844
-152.309192
-152.149976
-152.194475
-152.938684
-153.668630
-154.180730
-153.996502
-154.066106
-152.888494
-151.432358
-150.842330
-149.860477
-150.751795
-151.175477
-150.850053
-150.821261
-151.818773
-152.470630
-154.814505
-156.052443
-156.735862
-157.273469
-157.898990
-158.042429
-158.178177
-159.105039
-159.694327
-160.504501
-161.278114
-161.985270
-162.481762
-162.592391
-162.396074
-162.528978
-161.899627
-161.115287
-160.099896
-156.593573
-155.392160
-154.488352
-153.192795
-152.841603
-150.150746
-147.999123
-146.509006
-145.221705
-143.767024
-143.083744
-144.530311
-143.915121
-144.136690
-144.584327
-141.518558
-143.109597
-144.573066
-144.147479
-145.975348
-148.499042
-146.438368
-148.603797
-150.335441
-149.523104
-150.976950
-152.721833
-148.286098
-149.787318
-150.223924
-147.786560
-146.577775
-144.559301
-136.569822
-133.811177
-130.570767
-126.038281
-122.005003
-117.527142
-110.062429
-106.548283
-105.105819
-104.751222
-104.472292
-104.175961
-104.034466
-104.099317
-104.091901
-104.749586
-107.103149
-109.277000
-111.594726
-118.512680
-120.685323
-122.638878
-125.885673
-127.580077
-132.380966
-134.534894
-134.402355
-133.542298
-133.848216
-132.047687
-129.750275
-130.866463
-127.280411
-123.369668
-120.905606
-116.069237
-110.598071
-106.563844
-100.717717
-94.063038
-89.621381
-84.306898
-80.779547
-80.549066
-78.791087
-79.912966
-80.094542
-79.017690
-78.895965
-81.580755
-84.073548
-87.659490
-97.034767
-101.203616
-105.433475
-110.339050
-114.473358
-118.211582
-124.319287
-127.372308
-130.262822
-132.984208
-135.426284
-137.633920
-139.171642
-140.554202
-140.802629
-140.442625
-140.222278
-139.652555
-138.077402
-134.389438
-132.492536
-129.658919
-128.022326
-126.758793
-124.373609
-119.628420
-117.846467
-115.318611
-114.024829
-112.655308
-110.146207
-105.855566
-104.747269
-102.966811
-102.495722
-102.114170
-101.648193
-98.123644
-97.765077
-97.686156
-97.347609
-98.277993
-99.448103
-98.752792
-99.052455
-99.230360
-99.393759
-100.334863
-101.355347
-102.198000
-103.486454
-104.127231
-104.988321
-105.929359
-107.110890
-109.496745
-110.332094
-110.905839
-111.755557
-112.406964
-114.258780
-115.363876
-115.839359
-115.874788
-115.829998
-115.231816
-115.555252
-115.785605
-115.448010
-114.765319
-114.077160
-112.986962
-112.080699
-111.515390
-110.673803
-109.787919
-109.109387
-108.419694
-107.879012
-107.461382
-106.909905
-106.806581
-106.717886
-106.743890
-106.520818
-105.712456
-103.704512
-102.797235
-101.584857
-101.443626
-100.377587
-99.648596
-99.449936
-99.134339
-97.781292
-97.766745
-95.698746
-94.889622
-95.743781
-97.008395
-96.904764
-96.338500
-98.910482
-99.830623
-103.300655
-107.307196
-106.624780
-110.362486
-113.358649
-113.792258
-115.109059
-113.011734
-111.815145
-111.509570
-110.967566
-109.524329
-108.729562
-108.527735
-109.038760
-109.081550
-108.379759
-106.959080
-105.556518
-104.100799
-102.933969
-102.729675
-101.977128
-101.237491
-101.787440
-102.144196
-105.604221
-106.819487
-106.350068
-106.212823
-107.665066
-110.446381
-110.317890
-111.786626
-111.778336
-111.418889
-115.356819
-114.344850
-112.469877
-111.248129
-107.463596
-103.530163
-102.600952
-98.464759
-93.810549
-90.011189
-84.269252
-78.483872
-74.337377
-68.874895
-63.779669
-61.283512
-58.733821
-58.019855
-58.093778
-58.008765
-59.095929
-61.586451
-63.456839
-69.002157
-73.504141
-77.242075
-80.990658
-84.650849
-88.849432
-88.638979
-87.911893
-86.150797
-83.813637
-80.743359
-77.322044
-73.004288
-68.397780
-63.591356
-59.181422
-54.760747
-52.864494
-51.266642
-49.942279
-49.080395
-49.293212
-51.252342
-53.166488
-55.402431
-57.917989
-61.103152
-67.241821
-71.625287
-75.915475
-79.768140
-83.156006
-86.405214
-90.892889
-93.518906
-95.634628
-97.256176
-98.334440
-99.109759
-99.835753
-99.979935
-99.829237
-99.319947
-98.308734
-96.316590
-94.775744
-92.988981
-91.145215
-89.032430
-85.699144
-83.463094
-80.982952
-78.689536
-77.330506
-76.849122
-78.204589
-79.514179
-80.409132
-81.088647
-82.112725
-83.449434
-87.142348
-90.175438
-93.039403
-95.714091
-98.154845
-101.319310
-103.195670
-105.048513
-106.872233
-108.592040
-110.554023
-111.205933
-111.559856
-111.644408
-111.663286
-111.648325
-111.608802
-111.731056
-111.901338
-112.018167
-112.343184
-112.744048
-113.207749
-114.211348
-115.482586
-116.673133
-118.313648
-120.003710
-121.225822
-122.997353
-124.998442
-126.200971
-127.736685
-129.336632
-130.194810
-131.704201
-133.197155
-133.969252
-134.356027
-135.337436
-135.111710
-135.577304
-136.197000
-136.072693
-137.005524
-136.027363
-135.354879
-135.480476
-135.328837
-133.984746
-131.262826
-130.383865
-128.548465
-127.486026
-126.469566
-124.779421
-121.478614
-119.524617
-116.855306
-114.700297
-112.686578
-109.269586
-107.147857
-105.092278
-102.959158
-101.019157
-99.466590
-98.339550
-98.620399
-99.183370
-99.853832
-100.724061
-100.750511
-100.639993
-103.333549
-104.409303
-105.748832
-107.915160
-111.462560
-112.203378
-113.837166
-113.949270
-113.928301
-115.031777
-117.013708
-115.774083
-115.732622
-113.492928
-110.697864
-111.861197
-108.232957
-103.997698
-101.493998
-96.092883
-89.992847
-87.947388
-80.863587

Trial 3

Time:  24259.153000  ms 
Normalized Position Data (in pixels from center of the road)
-118.022663
-116.613768
-115.219952
-113.933005
-112.455587
-109.158485
-107.627598
-106.283635
-104.719301
-103.691954
-102.618632
-101.022213
-98.832858
-98.428626
-98.234415
-97.624225
-97.851893
-97.153943
-97.092085
-97.918980
-98.970110
-99.469593
-100.764988
-101.154779
-101.774601
-103.237178
-104.797794
-105.635925
-107.244453
-108.257399
-109.920950
-110.874918
-112.454310
-113.968164
-114.216432
-115.567788
-116.923829
-118.200064
-120.410485
-122.399885
-123.759533
-125.407157
-126.863438
-127.803057
-128.896639
-129.774267
-130.399920
-130.768336
-130.987870
-130.917023
-130.640991
-130.295110
-130.052052
-129.754715
-128.958010
-128.018050
-127.169018
-125.956550
-124.976423
-125.316211
-125.078022
-124.810014
-124.222566
-123.676736
-122.298486
-121.453565
-121.062931
-120.292088
-119.692926
-119.963964
-121.140216
-121.366430
-122.701245
-123.182439
-123.386156
-124.146753
-124.015862
-126.113461
-126.155393
-127.138899
-127.066290
-126.958172
-130.287938
-130.352736
-130.148091
-130.877804
-130.179615
-129.176080
-129.282245
-129.726858
-128.046338
-127.636961
-126.029135
-124.561264
-123.296986
-123.959404
-122.990436
-122.248449
-122.060875
-121.282667
-120.405583
-119.712539
-118.542745
-117.564002
-116.754411
-116.186644
-115.887880
-114.774404
-114.514068
-114.333995
-114.339358
-114.003432
-113.321924
-113.875942
-113.891177
-114.879580
-116.105260
-116.593370
-118.222806
-118.961477
-119.926712
-122.219785
-124.795871
-126.248127
-129.190882
-131.212193
-134.554928
-136.271555
-139.081313
-141.641094
-140.168734
-144.599601
-144.322007
-144.312859
-145.840078
-147.139100
-146.278628
-143.650206
-144.168658
-142.552666
-142.828926
-139.132839
-139.584960
-138.111732
-138.637690
-138.408910
-135.819045
-130.605703
-128.442932
-124.898163
-122.549865
-120.775202
-119.282116
-117.071888
-115.083206
-112.530563
-109.783952
-107.472837
-105.549241
-105.140581
-103.168670
-101.046763
-100.347736
-99.428819
-99.084661
-100.440690
-103.159134
-102.146664
-102.209968
-100.204978
-98.617718
-99.298724
-101.708988
-100.785569
-99.904990
-101.220476
-100.393958
-103.452954
-104.713559
-103.688457
-102.524873
-103.248446
-101.548578
-103.373092
-104.052549
-102.576185
-100.935779
-101.286235
-99.788151
-98.559427
-97.425990
-98.153833
-100.365890
-99.737281
-100.686594
-100.330445
-100.380569
-103.934678
-103.386939
-102.769796
-103.167649
-103.102440
-103.679204
-105.863865
-106.783496
-107.582691
-107.989271
-107.612131
-107.088244
-104.612321
-104.580732
-101.080112
-99.504390
-97.031356
-95.243461
-93.345579
-90.194322
-84.557557
-82.484476
-79.951513
-78.997696
-78.064439
-77.013886
-74.985924
-74.131688
-71.602964
-70.959756
-71.667198
-72.742780
-72.403187
-74.316370
-76.687105
-78.959667
-82.012815
-84.897534
-87.439669
-91.095111
-93.568725
-95.875426
-98.229627
-99.873851
-102.348625
-103.038450
-102.331391
-101.125747
-100.782857
-98.302691
-95.154412
-93.903630
-90.286517
-88.575168
-85.824736
-78.801866
-71.466604
-65.610920
-65.126635
-60.413194
-56.498789
-55.172237
-53.701662
-53.576176
-57.152145
-57.734996
-58.574101
-59.950058
-61.182158
-63.584181
-65.366012
-67.720794
-70.382296
-73.235742
-75.459778
-78.441486
-81.166563
-83.084474
-85.984304
-88.961275
-90.895867
-94.160775
-97.355443
-97.766424
-100.447344
-103.038829
-104.223400
-105.046144
-107.241827
-109.361734
-110.170115
-112.187737
-114.067192
-113.424912
-115.028753
-116.459303
-117.009998
-118.453871
-119.990722
-120.925133
-121.770773
-122.496319
-123.011597
-123.408599
-123.332970
-122.687513
-123.276409
-121.886633
-119.802184
-118.485167
-115.697674
-115.409557
-115.540685
-115.349323
-115.798384
-117.207089
-118.576916
-120.560330
-124.359420
-126.874962
-129.549568
-132.351887
-134.932108
-138.870349
-142.500164
-145.416600
-148.968520
-152.348114
-153.970407
-156.738708
-159.057343
-159.444086
-159.650915
-155.459169
-152.712839
-151.053990
-149.370029
-147.335600
-143.115538
-135.269343
-132.207465
-128.365482
-126.449134
-124.767868
-121.769647
-116.362989
-114.191585
-111.510315
-110.642805
-110.247050
-108.478907
-110.005962
-112.116547
-114.414932
-116.144783
-117.826293
-119.440282
-120.839210
-122.310159
-123.707870
-125.289590
-125.861848
-125.853867
-127.821214
-126.566190
-125.227005
-124.831726
-123.757492
-124.049263
-123.815747
-124.457096
-124.663910
-124.899698
-125.991469
-126.078323
-126.326382
-126.775278
-127.148817
-127.579589
-128.237132
-128.596881
-128.916206
-128.906016
-128.926992
-128.845656
-129.080316
-128.995955
-128.954294
-128.771813
-128.279896
-127.309313
-126.689762
-125.876585
-125.028716
-123.639362
-122.608890
-121.416511
-120.090148
-118.981838
-118.056216
-118.100735
-118.203627
-118.391030
-117.061101
-115.040856
-113.903581
-113.024459
-111.467839
-110.804675
-108.955462
-106.664621
-105.365331
-102.612250
-101.749420
-100.958191
-98.096408
-94.418577
-89.938131
-87.133884
-84.912389
-81.650640
-80.805406
-78.362637
-75.803261
-75.183563
-73.566238
-73.266952
-74.595949
-75.571381
-76.525849
-78.504820
-79.380773
-80.400482
-81.634756
-82.777684
-84.327609
-85.907393
-85.884538
-86.896285
-88.187495
-89.079331
-91.330544
-93.540343
-92.923089
-94.802602
-96.702667
-97.229719
-99.203499
-101.313739
-103.566093
-104.398400
-106.905501
-109.539976
-108.686183
-111.463994
-114.269297
-115.427189
-118.265851
-119.103503
-120.135872
-122.775844
-125.328564
-126.160214
-126.581609
-128.915324
-131.158745
-132.004820
-132.462681
-134.438188
-134.836026
-136.349622
-137.604651
-137.561544
-138.363031
-139.013217
-138.589284
-137.278146
-137.370619
-136.553044
-136.349590
-135.921280
-135.323888
-132.404238
-131.577706
-130.595868
-129.042280
-127.893975
-126.662826
-123.773267
-122.581911
-121.735181
-121.364444
-121.841036
-122.623876
-122.633895
-122.342617
-122.324397
-122.568418
-123.067184
-123.588421
-124.139611
-125.753994
-126.379266
-126.969319
-127.821200
-128.189427
-128.410324
-129.008304
-130.097637
-129.967266
-130.307646
-129.933245
-129.425271
-128.828758
-130.111441
-129.290290
-128.349270
-128.218834
-127.051093
-125.681708
-126.540979
-124.909310
-123.100545
-122.258265

Grass/Grass - 4 pixels standard deviation motor noise

Trial 1

Time:  24928.682000  ms 
Normalized Position Data (in pixels from center of the road)
-130.175659
-131.332144
-136.116058
-134.850536
-127.089139
-124.142703
-114.590473
-116.516735
-108.849755
-101.819250
-97.934706
-94.189496
-86.110518
-87.241838
-76.846966
-76.528467
-70.896975
-68.108126
-58.612904
-55.125103
-56.390103
-50.983256
-55.007869
-51.608099
-47.381081
-40.906522
-34.001783
-32.899134
-31.212004
-25.841254
-22.428601
-24.017347
-22.825017
-25.933342
-29.144022
-31.290542
-38.268048
-43.205639
-42.358366
-54.185186
-62.486740
-70.095745
-72.826395
-73.698810
-71.547001
-72.849075
-77.869698
-84.603668
-89.447634
-81.194226
-82.813594
-88.889285
-88.227171
-85.931239
-83.669454
-84.738156
-87.736442
-86.540832
-86.463503
-79.248422
-84.863732
-79.236212
-79.784675
-72.526881
-68.983887
-68.818523
-68.051328
-59.552194
-57.117444
-57.315544
-47.952052
-41.333867
-40.120976
-38.852947
-42.069142
-45.803461
-46.283712
-45.522914
-38.740466
-38.732232
-39.655142
-43.015427
-42.024577
-40.352103
-40.150063
-40.144502
-46.925585
-50.831806
-49.425639
-57.245638
-61.658609
-65.193163
-66.981568
-66.618824
-76.302091
-76.274958
-81.043997
-82.602754
-86.590433
-93.745967
-94.131725
-92.405202
-90.063890
-90.852410
-81.717741
-77.755389
-70.356096
-71.874245
-69.800701
-70.917412
-64.932638
-64.147004
-60.842790
-60.832743
-57.183217
-53.839750
-57.517830
-57.803477
-61.298768
-62.426502
-62.563269
-59.841155
-61.339247
-66.685372
-64.607569
-76.843227
-74.266806
-81.746512
-81.942137
-88.461442
-99.567159
-103.129084
-105.103696
-117.356806
-120.239671
-121.842191
-118.806405
-117.056862
-120.048755
-122.089755
-111.675537
-102.445439
-98.120405
-94.612607
-89.228563
-86.791421
-87.929322
-85.067473
-73.766047
-72.164006
-67.311104
-67.209862
-72.483973
-79.940457
-85.537228
-85.555538
-79.447440
-88.004076
-93.241564
-97.089350
-100.597813
-95.434700
-91.622317
-93.907072
-92.586954
-88.690911
-87.553628
-87.443116
-89.774911
-91.915146
-92.434105
-90.780851
-84.777067
-83.573084
-87.647766
-90.454558
-86.703752
-89.523770
-89.206232
-91.491220
-94.034268
-90.624784
-96.571025
-100.964427
-96.754381
-99.261692
-99.691791
-99.911532
-102.541072
-110.949157
-117.198390
-114.991514
-110.023554
-112.282901
-113.936880
-114.675611
-116.667855
-118.381117
-121.145086
-116.994191
-118.297776
-120.555553
-121.092181
-117.370226
-116.099447
-114.325409
-112.523414
-115.320125
-111.735278
-111.370516
-114.115770
-111.770859
-107.354939
-109.774273
-111.404100
-105.993849
-103.288172
-102.524634
-104.384218
-109.203443
-105.961011
-102.767395
-98.235984
-90.788229
-91.908594
-84.968973
-84.312243
-77.924012
-79.853260
-81.330250
-83.831792
-84.596840
-89.294964
-92.484184
-95.189049
-95.925853
-103.440746
-102.259876
-113.721682
-108.462388
-112.715284
-110.353335
-108.596642
-111.998067
-115.996000
-111.990619
-102.009457
-106.320073
-106.625964
-104.071798
-106.893014
-100.485757
-103.608322
-105.332393
-99.565314
-100.105314
-111.964672
-121.633876
-127.968903
-131.359722
-139.896287
-145.592981
-156.814022
-162.072598
-162.189657
-161.653164
-166.712999
-165.760813
-162.386630
-158.194679
-154.745648
-153.360905
-148.185699
-144.287065
-135.192130
-130.321215
-134.177260
-127.769209
-120.804924
-114.206170
-101.501496
-96.632116
-96.095647
-95.806643
-91.001511
-89.719003
-80.991953
-78.731582
-74.188165
-70.910869
-63.983449
-59.997357
-53.182462
-52.104088
-47.867606
-40.686175
-38.646863
-35.043958
-26.385562
-18.198669
-20.714117
-20.499542
-20.204695
-20.304205
-19.904779
-25.467355
-30.377572
-31.455050
-38.096327
-34.907382
-33.177564
-40.690855
-48.179418
-52.467073
-47.307912
-47.724701
-54.503377
-56.919567
-50.400303
-43.863450
-39.987561
-43.064336
-37.247985
-30.893672
-32.158209
-34.904876
-35.277824
-32.888701
-36.462698
-44.477308
-44.884949
-46.375853
-50.892755
-50.971070
-60.995855
-66.471793
-73.528787
-69.800780
-70.144667
-77.606423
-78.233344
-85.679389
-93.001402
-91.210966
-93.564701
-92.773418
-96.725623
-94.601292
-94.153080
-99.362978
-97.412588
-97.775239
-94.076499
-95.317698
-92.149294
-89.790229
-93.791295
-85.525843
-87.834435
-92.194955
-94.648140
-91.712566
-91.064692
-85.737749
-82.949194
-85.231777
-92.869558
-94.940317
-92.191545
-93.235650
-95.083614
-98.955261
-103.333115
-100.332121
-98.817182
-93.095553
-91.291217
-85.175056
-84.261929
-82.053097
-77.382270
-82.300027
-83.463233
-81.967035
-80.643575
-83.356473
-78.733058
-77.488141
-78.031230
-71.423936
-70.921748
-67.428006
-69.250938
-68.043773
-69.262389
-73.124781
-75.165325
-76.529934
-76.195563
-76.499472
-76.305268
-73.691016
-71.851290
-76.165124
-81.376259
-92.241818
-88.818863
-89.557607
-83.318771
-80.651226
-79.431238
-84.510658
-83.369759
-79.566379
-76.816331
-79.980104
-81.977627
-85.560875
-87.548589
-88.347398
-90.996283
-86.397643
-87.956641
-82.441233
-80.442347
-82.195292
-83.611514
-79.820036
-81.655153
-84.035528
-86.933742
-89.254114
-82.249031
-80.048711
-74.972547
-69.466938
-64.849908
-64.010125
-65.992119
-65.055807
-65.927973
-72.846406
-69.226371
-75.602034
-78.393320
-68.131253
-71.470753
-74.740038
-78.429695
-87.353249
-87.942159
-90.720914
-90.513771
-97.838580
-101.891749
-112.150712
-119.385323
-121.528714
-121.966402
-123.839037
-125.737703
-126.474614
-131.176161
-137.849738
-138.391774
-143.648463
-143.157999
-145.436539
-143.575155
-145.141122
-143.905568
-138.094355
-136.984436
-141.430481
-143.962720
-145.605055
-142.565567
-140.701630
-148.696701
-147.536470
-155.290631
-154.921668
-153.426245
-151.563554
-156.925240
-154.663061
-156.973351
-151.319039
-137.241439
-137.486417
-128.554551
-120.775419
-116.860161
-108.764071
-111.411143
-107.815800
-104.557914
-103.037920
-108.198025
-111.404917
-106.327210
-111.115199
-112.145376
-110.870669
-111.113061
-108.480793
-110.753092
-104.244128
-103.364440
-102.690446
-94.802247
-85.473833
-74.383989
-69.348914
-65.962927
-61.542364
-57.790685
-56.643607
-56.537057
-51.967503
-47.111662
-53.306051
-56.962126
-55.586417
-56.426243
-60.772219
-63.280085
-61.586961
-60.933272
-62.012058
-66.642996

Trial 2

Time:  25234.678000  ms 
Normalized Position Data (in pixels from center of the road)
-42.613673
-34.713219
-29.364225
-29.824483
-25.919085
-24.245915
-13.799090
-10.625184
-11.277761
-7.482455
-6.015360
-5.369326
3.019155
-0.571134
-5.244390
-7.415736
-9.319008
-8.433804
-12.509741
-15.443262
-14.316324
-14.876523
-16.370058
-23.090857
-27.490928
-27.264836
-26.170619
-23.939340
-19.697995
-21.881443
-14.838421
-15.779423
-16.305384
-8.499477
0.889230
7.851661
16.213375
13.669619
24.123257
23.943324
21.306840
19.713308
21.235115
13.725192
9.718282
5.529428
-0.847976
-5.073865
-6.014912
-13.743568
-12.295864
-19.206197
-20.633070
-34.332948
-38.326547
-48.012617
-57.701210
-67.883294
-73.720994
-69.049925
-72.392865
-78.940675
-88.484161
-91.562028
-87.202461
-81.414311
-81.794782
-82.875526
-82.831751
-82.228190
-82.339232
-75.037900
-81.289928
-84.881364
-84.782641
-86.934104
-93.901645
-97.903564
-100.457778
-99.137263
-100.760335
-102.758550
-107.358881
-112.001489
-114.488982
-118.025144
-112.028497
-109.214120
-112.332108
-111.562345
-111.564191
-101.549496
-97.834509
-93.937354
-91.341349
-97.961729
-94.871217
-100.290761
-102.662831
-100.579793
-111.635668
-120.575778
-121.747308
-110.164881
-113.046752
-110.357613
-107.241806
-106.786325
-110.047914
-110.109769
-105.249289
-107.504255
-103.385255
-102.084865
-107.358681
-106.702326
-112.721048
-111.244736
-122.304752
-128.699966
-127.514407
-128.997648
-128.835976
-121.460141
-122.437717
-117.002522
-120.966397
-116.817585
-105.979598
-104.801992
-98.813856
-97.174522
-98.826025
-100.400707
-101.084451
-97.555944
-101.400251
-97.313206
-91.360216
-88.319260
-86.626713
-83.750833
-89.971574
-90.159950
-87.325478
-83.801343
-84.639538
-90.461561
-97.138117
-95.604079
-101.440756
-101.167482
-107.723798
-110.293975
-111.630385
-111.379034
-116.328864
-116.903044
-120.031941
-131.530467
-139.413350
-131.784807
-130.786202
-130.810287
-133.847974
-140.525742
-132.644067
-130.590167
-123.926714
-122.075589
-110.586262
-101.463739
-101.551797
-90.149933
-85.827869
-84.019846
-85.386385
-84.911969
-82.048961
-76.438758
-75.148822
-75.238918
-76.105984
-79.438533
-77.332343
-82.605116
-84.767257
-88.474329
-87.567606
-88.319471
-90.948641
-95.626553
-98.891880
-103.779888
-103.534379
-101.336213
-103.595798
-111.287344
-109.294905
-108.674001
-112.669152
-110.378199
-110.320590
-110.456242
-110.519885
-110.334566
-111.547584
-113.833224
-116.975733
-109.063641
-114.215996
-110.914087
-111.279208
-104.531692
-105.682903
-106.552161
-108.333737
-109.190397
-116.468713
-125.212342
-131.712325
-138.253742
-130.184992
-125.578231
-124.170582
-124.090691
-121.586285
-115.565730
-116.796092
-114.141791
-104.768865
-96.013734
-79.810878
-74.071492
-59.524575
-54.990642
-56.405875
-46.351544
-48.764271
-45.623850
-57.320348
-48.882116
-58.023422
-53.291252
-46.097381
-57.685948
-49.238894
-44.795166
-56.257027
-59.912144
-62.847509
-61.621363
-61.554776
-68.174116
-78.730646
-72.874369
-82.261510
-78.335423
-83.832685
-88.551690
-88.339901
-96.762088
-101.409311
-97.593686
-98.814191
-104.686879
-106.328833
-106.933540
-108.278527
-98.651962
-101.013844
-103.147425
-100.066437
-96.449643
-97.199900
-85.360555
-84.847614
-77.598216
-74.699795
-77.886074
-80.612790
-78.635823
-76.217339
-71.289493
-76.300326
-77.687142
-82.151061
-86.138038
-86.642640
-104.001360
-108.988224
-117.649296
-125.368866
-129.088832
-131.470370
-149.503244
-155.866775
-146.711546
-153.849106
-155.741243
-156.306573
-165.391837
-161.196278
-163.380392
-166.411651
-159.307291
-146.319905
-137.232423
-132.776432
-135.822046
-124.002851
-117.337742
-108.045659
-99.183504
-99.623181
-94.261805
-93.288026
-95.555175
-96.624659
-98.358592
-103.616209
-107.646827
-114.771365
-118.013727
-128.161228
-135.121656
-145.958289
-155.037438
-166.222694
-174.680523
-177.168420
-189.124287
-191.136730
-194.864910
-194.833308
-195.562450
-191.518329
-193.887419
-192.094162
-186.490194
-183.348698
-177.411284
-171.134964
-156.837571
-153.513667
-148.470797
-139.988412
-125.735210
-110.764268
-111.943803
-98.769062
-96.475096
-94.965347
-86.489037
-87.684402
-84.820594
-88.076568
-84.258128
-89.184193
-87.455853
-88.735096
-93.966277
-101.200170
-105.045700
-111.810337
-116.595777
-121.792270
-126.358894
-127.443247
-127.766558
-133.102859
-133.518037
-131.878879
-133.996887
-129.046682
-131.940118
-125.000852
-124.999311
-122.149128
-118.465262
-114.752623
-110.765325
-111.713182
-107.854155
-105.194183
-93.982245
-85.606300
-85.750123
-88.014086
-80.940636
-82.138067
-85.267535
-84.384717
-89.411265
-91.669253
-86.087863
-85.106968
-87.443939
-88.969137
-94.472389
-97.126929
-102.185519
-107.528310
-105.238240
-108.505043
-108.775888
-108.251075
-114.767456
-116.508883
-115.577172
-113.066170
-114.998227
-113.681684
-116.313292
-108.798695
-112.880769
-116.441771
-111.857397
-109.146849
-114.063147
-108.142837
-102.027470
-101.242692
-91.482983
-86.587995
-86.048977
-79.658625
-71.898186
-73.799260
-80.342458
-80.582948
-87.055097
-89.226814
-90.184794
-91.864156
-92.338086
-91.205989
-90.265500
-87.110670
-78.029727
-77.325659
-70.973735
-67.844133
-56.039659
-49.599784
-41.923440
-35.575408
-29.973894
-24.062478
-28.366256
-30.266658
-36.042788
-40.418928
-36.390124
-37.447415
-37.381838
-38.466951
-50.032659
-60.414335
-68.157431
-62.876844
-71.307509
-80.421420
-88.104958
-89.698570
-92.972503
-91.893743
-89.689617
-85.562197
-80.635262
-87.006803
-83.976500
-78.024383
-71.426389
-63.407260
-60.091975
-57.273495
-63.055817
-58.340069
-58.656933
-58.452279
-70.675021
-80.583736
-82.858990
-82.369493
-90.701168
-88.465968
-94.338223
-95.848833
-102.552689
-105.580371
-109.754848
-108.316147
-113.531754
-117.105047
-120.963359
-114.717533
-117.005676
-111.619155
-108.125313
-105.466242
-106.771194
-103.722367
-99.204748
-94.852654
-85.388944
-79.133591
-76.790342
-83.178435
-82.577312
-78.375805
-82.708897
-87.377082
-91.060506
-89.732451
-91.455126
-95.934303
-101.727872
-105.394896
-116.737844
-118.176285
-124.740472
-130.400677
-131.253241
-138.462544
-134.823728
-130.997179
-130.555938
-125.086175
-118.125581
-105.590128
-93.013106
-79.244816
-74.562047
-63.857557
-62.505779
-60.545805
-54.427252

Trial 3

Time:  24492.295000  ms 
Normalized Position Data (in pixels from center of the road)
-75.144268
-79.696135
-87.079954
-86.632889
-81.869397
-77.961897
-73.125696
-69.808992
-73.101263
-71.628307
-66.039519
-73.850654
-76.569863
-75.183446
-78.723134
-76.223499
-73.814122
-76.126666
-76.442123
-85.957051
-85.287448
-85.975981
-84.011225
-84.200355
-87.517092
-88.028341
-87.919435
-89.266205
-87.842083
-87.941627
-88.319452
-85.395384
-86.002513
-91.953508
-101.091630
-104.090381
-108.048354
-110.809419
-116.105069
-118.439177
-121.009780
-114.975625
-115.534115
-113.437381
-109.439094
-104.278923
-94.275069
-88.531595
-84.061344
-80.645633
-93.485352
-98.133804
-98.516677
-103.423580
-98.206494
-105.961182
-106.448378
-102.447857
-104.481903
-106.704779
-101.452513
-100.474180
-96.479087
-95.887103
-97.456829
-89.565366
-94.281064
-99.230889
-100.383699
-102.540508
-104.304649
-97.657779
-92.248124
-90.657097
-82.865771
-79.755734
-75.469982
-76.459900
-74.553338
-76.715853
-74.678800
-78.503585
-85.262647
-87.604244
-90.616229
-89.897856
-90.566782
-92.316088
-90.931248
-93.121729
-101.349909
-92.202131
-100.116676
-103.406401
-100.495106
-95.620255
-104.610534
-112.240882
-113.530286
-116.855579
-116.546246
-119.325675
-120.634724
-125.400664
-122.367161
-121.834253
-123.684469
-126.376246
-119.456660
-121.105904
-117.239800
-110.247727
-113.109085
-102.369854
-98.605181
-99.041843
-93.507854
-96.534082
-98.753353
-94.653793
-94.286489
-93.644364
-87.808182
-84.864163
-79.150385
-75.642675
-71.525383
-69.549271
-71.226662
-68.691131
-65.686992
-64.070815
-67.638531
-67.102300
-61.079180
-58.525442
-57.911453
-49.725443
-48.043934
-47.185560
-52.238723
-55.457458
-57.181635
-64.481775
-70.159726
-72.873506
-77.216531
-74.138021
-76.399217
-81.229096
-85.340431
-86.967058
-85.771775
-82.951821
-84.439629
-84.232674
-84.304794
-89.400141
-88.627160
-87.785569
-88.639447
-76.836015
-79.364657
-76.339637
-78.284217
-81.568476
-83.623868
-81.570237
-81.247495
-77.758185
-78.212770
-78.069316
-79.233146
-88.113359
-95.952498
-93.357305
-94.349905
-95.836635
-88.088721
-91.021915
-86.905801
-85.030001
-86.524887
-88.847912
-88.376907
-88.565294
-87.262050
-77.346007
-82.323119
-88.453563
-87.614752
-84.019848
-83.778368
-82.918359
-85.413131
-90.976170
-82.173142
-81.542691
-79.889447
-73.110571
-69.099167
-74.464530
-73.713363
-73.731652
-76.536171
-75.632125
-80.697942
-77.737397
-76.210453
-79.707419
-75.026763
-76.382277
-84.035474
-81.027587
-85.467209
-92.146888
-89.164660
-93.589058
-101.558829
-102.160059
-106.971792
-101.504131
-103.219746
-102.565329
-105.118459
-103.116336
-105.938638
-107.668095
-104.071325
-106.670103
-104.005853
-106.476803
-104.300619
-102.340748
-100.450781
-103.735581
-101.423270
-94.192388
-92.695661
-93.979876
-92.507592
-85.132063
-84.572418
-82.411470
-81.251665
-75.474638
-69.857145
-67.508783
-58.303145
-57.072881
-54.986362
-56.689348
-52.621899
-52.725910
-52.033354
-46.162302
-47.291778
-53.886335
-53.488421
-49.444969
-50.718304
-48.148359
-49.428105
-48.633792
-45.016482
-43.093031
-41.000572
-36.790758
-31.703181
-36.123065
-38.464277
-42.417925
-44.605885
-51.210958
-52.742418
-55.925567
-60.689279
-65.129167
-71.854246
-68.057184
-72.380512
-72.546051
-78.841474
-76.558409
-75.435649
-71.540305
-70.031027
-63.735847
-63.077105
-59.533542
-58.954189
-60.345651
-58.674452
-57.129287
-58.210054
-68.729123
-76.203074
-77.421755
-81.888969
-82.494587
-89.701527
-88.411748
-89.426288
-91.747373
-88.678357
-89.644851
-82.535772
-80.798299
-80.567366
-81.458027
-84.027928
-88.893015
-92.849380
-88.344168
-85.154270
-86.330826
-90.465126
-85.553736
-81.232811
-69.944907
-70.849650
-70.508633
-63.448733
-60.694537
-65.643025
-64.203406
-55.653520
-57.405883
-61.214724
-61.480258
-62.966547
-64.346210
-61.829931
-62.903872
-62.752188
-66.217522
-77.848654
-67.344249
-63.187370
-62.658985
-61.926833
-66.560732
-62.754082
-63.012907
-60.498250
-68.875368
-62.366844
-63.138839
-62.013991
-65.852137
-72.707196
-75.913448
-73.822360
-75.690260
-75.641975
-83.556044
-88.440321
-89.462265
-94.862301
-99.856519
-104.002612
-104.213968
-102.011412
-103.540100
-105.501931
-108.082779
-118.402232
-110.197095
-110.175008
-112.517125
-108.844091
-111.947186
-106.609447
-97.760118
-96.427171
-98.822294
-100.961835
-99.742465
-92.293939
-92.258749
-95.238586
-96.247431
-92.482463
-90.792331
-90.588409
-86.139901
-91.054302
-95.019690
-88.250074
-90.181755
-86.998181
-86.057151
-81.049900
-74.378616
-82.301119
-85.751021
-86.717938
-89.278577
-85.487112
-87.894595
-92.213430
-96.325338
-94.789320
-92.387261
-91.762891
-90.771283
-91.007618
-91.595514
-100.541348
-110.486913
-114.456688
-117.633356
-116.620311
-118.831488
-126.256536
-130.757906
-141.123989
-148.949866
-144.484585
-148.504759
-149.307255
-155.202366
-158.229855
-150.552344
-141.643151
-138.649735
-145.499948
-147.657398
-149.858509
-142.715490
-141.132980
-137.703250
-133.004416
-128.109169
-124.452996
-116.765830
-108.110221
-107.820387
-105.018984
-106.346489
-101.668577
-110.236467
-109.552128
-105.844822
-94.926819
-91.518394
-90.513361
-88.093148
-89.426312
-86.066066
-85.526983
-86.261776
-88.967562
-90.865252
-88.923190
-79.782968
-81.509103
-85.989528
-80.857921
-74.744297
-82.485808
-77.823672
-74.797270
-77.157327
-77.036722
-75.646593
-78.287068
-82.864956
-86.165552
-89.894679
-82.574726
-85.465657
-84.120899
-86.153691
-87.564825
-83.874437
-90.345137
-91.365866
-92.141642
-87.759766
-81.101134
-77.554861
-77.472981
-67.568717
-68.500623
-72.961763
-79.031914
-79.160591
-81.334505
-78.260981
-80.080503
-75.612713
-72.611227
-68.875252
-76.586603
-72.100649
-70.141417
-65.762666
-61.352898
-55.630274
-54.628903
-51.561539
-49.028552
-56.304539
-55.688388
-53.073151
-49.235946
-43.668495
-41.139309
-37.843070
-38.858710
-40.595090
-46.731426
-42.048944
-34.408122
-30.883492
-26.010680
-23.536824
-16.855598
-16.020181
-14.190733
-12.543565
-18.341543
-14.872531

Grass/Grass - 8 pixels standard deviation motor noise

Trial 1

Time:  28297.818000  ms 
Normalized Position Data (in pixels from center of the road)
-60.296988
-61.775479
-63.981297
-44.174638
-30.310539
-34.812662
-23.332420
-26.616964
-12.040609
-0.857737
-0.921454
11.967563
18.224305
17.045562
21.787121
29.544759
28.125129
30.280869
27.114957
27.201845
22.646103
18.744350
-0.504072
1.149262
9.412862
19.005930
10.990511
-8.406898
-15.384037
-17.320477
-19.745326
-30.430820
-36.890065
-51.674972
-52.770641
-43.752349
-41.752943
-48.330540
-56.514241
-57.051422
-61.768029
-66.796070
-68.419326
-69.621355
-65.040160
-69.472067
-79.786834
-84.429827
-65.926336
-62.089857
-54.914735
-52.485708
-51.673584
-46.970998
-35.855634
-20.630489
-9.519156
-16.969959
-9.075692
-14.879405
-8.272783
-0.921432
3.467655
5.684008
9.264656
10.433150
15.028031
11.824180
15.092389
22.302459
25.281817
21.525804
25.227149
21.265833
15.059866
21.395816
19.089093
0.020513
-14.392303
-24.776746
-31.912126
-46.525747
-45.704901
-49.965092
-47.504626
-66.049547
-79.676825
-75.418528
-80.483097
-73.688854
-73.658677
-69.632858
-88.899198
-80.478897
-89.432596
-78.778150
-85.454858
-80.313877
-91.388491
-82.400828
-76.698381
-68.047102
-66.792349
-52.430112
-48.402054
-20.502151
-33.108563
-36.760434
-30.142599
-40.750440
-44.933404
-33.261763
-23.609462
-25.398854
-29.809887
-28.584228
-12.610538
-14.228886
-23.099779
-29.557552
-39.312086
-48.268030
-50.814342
-38.161029
-44.999846
-60.246549
-60.102841
-49.524822
-46.957178
-45.804371
-61.673014
-58.310221
-35.498874
-26.737067
-42.119256
-49.834167
-36.207039
-36.526857
-45.882899
-37.902285
-42.690232
-29.515018
-23.410706
-21.815816
-10.358200
-1.451966
11.931286
4.811101
4.470640
-20.870637
-19.692725
-16.496438
-9.506431
-7.934174
-3.828233
9.494085
-4.093783
-3.706792
-4.578700
-11.992022
-20.414088
-7.326195
-10.346002
-19.569740
-20.170135
-12.933238
-11.827056
-26.426877
-28.550982
-30.678358
-34.514126
-31.104916
-43.033306
-31.677865
-20.930531
-32.050570
-26.353286
-26.267115
-38.491088
-34.640077
-34.727039
-37.300299
-40.678984
-42.109646
-21.429073
-16.699049
-17.029099
-18.192389
-26.220756
-20.573212
-26.430257
-26.498168
-9.666967
-2.811940
11.316821
10.563004
3.500565
-13.309283
-17.850962
-18.131045
-35.687222
-29.885228
-32.190370
-45.438714
-58.124828
-58.769788
-68.636219
-82.866650
-92.864332
-82.593686
-86.088766
-79.154696
-82.965058
-94.184907
-96.830859
-107.385036
-106.421745
-113.957205
-100.078226
-87.557849
-79.603170
-78.093420
-75.939162
-63.884698
-69.756057
-73.556370
-77.546847
-85.501784
-76.709916
-74.636278
-75.949672
-61.183860
-53.781109
-50.846410
-61.553384
-60.526096
-63.309806
-55.015573
-52.194920
-54.921129
-49.790125
-53.035709
-48.591670
-50.438965
-51.911191
-49.708302
-52.283828
-61.574845
-54.951261
-58.781434
-63.724723
-75.931966
-87.198648
-96.296289
-91.433808
-98.378412
-91.826493
-95.126692
-102.440792
-93.010041
-97.188389
-96.575459
-93.877314
-94.006793
-88.534657
-87.214247
-91.361735
-87.778729
-103.062697
-109.528591
-102.324934
-105.000056
-92.945335
-96.809425
-112.988509
-122.015761
-124.991404
-117.496577
-118.092880
-110.113227
-119.968093
-126.035555
-124.332288
-127.832211
-132.790301
-127.155929
-133.637073
-126.148860
-113.117885
-118.503848
-125.402843
-123.720127
-125.716001
-127.679311
-121.316775
-114.039843
-110.558174
-88.671219
-77.196582
-70.928059
-75.825872
-67.037275
-75.944072
-87.568501
-90.174092
-96.440151
-116.258495
-113.798581
-110.733239
-114.321330
-119.953529
-128.316636
-136.730423
-141.268570
-128.823073
-138.627609
-125.822280
-126.399116
-128.855869
-131.966855
-120.417836
-121.696417
-115.289296
-103.585572
-102.576708
-103.861405
-98.957774
-94.024294
-91.723064
-94.409103
-94.104813
-95.200287
-95.933967
-94.512674
-80.422310
-95.936996
-98.115188
-101.116941
-107.210662
-99.558068
-101.466031
-93.660785
-97.045410
-88.621458
-78.904394
-70.649781
-63.049608
-55.351547
-46.508992
-38.640760
-39.661206
-44.748649
-31.528469
-34.600730
-50.543642
-58.295853
-65.664949
-69.735569
-77.793042
-70.953113
-82.030469
-92.973642
-87.924297
-97.471640
-110.490643
-106.458927
-108.640080
-105.543926
-86.424056
-70.033428
-73.885915
-74.269504
-68.895896
-70.665375
-75.049515
-74.535307
-72.182407
-55.461783
-69.767814
-76.339162
-74.817086
-69.500421
-78.611492
-77.011959
-80.995722
-78.027618
-81.529336
-80.833442
-86.638433
-88.233068
-74.458955
-84.895803
-86.618842
-78.058531
-73.214635
-79.689765
-88.867420
-96.770306
-100.126825
-101.352686
-110.892059
-107.414054
-116.693214
-132.617955
-136.987508
-149.581865
-152.943485
-159.252574
-176.677446
-168.325092
-174.813308
-162.148464
-157.977458
-159.258894
-175.370399
-177.023286
-175.475149
-161.556012
-161.497797
-163.127719
-151.151970
-143.515566
-136.503909
-136.423724
-135.086769
-124.339021
-114.258643
-109.974687
-97.690644
-95.227668
-81.520876
-82.165685
-78.189678
-75.256529
-62.436299
-60.628717
-40.934518
-28.399095
-24.572375
-18.415016
-21.539917
-24.859494
-1.870542
7.535691
10.398426
7.299743
5.334707
-4.373276
-3.241153
5.400638
11.779041
12.628074
14.122468
23.502440
35.353683
37.353835
36.127924
35.387421
46.124026
47.971574
48.122291
31.876622
30.633336
25.583500
23.681792
19.788898
27.092588
21.488765
26.477883
46.642183
57.625005
66.586653
77.327509
72.948004
77.502608
84.819413
77.845956
83.936147
104.118604
109.870530
115.454468
108.878412
111.174644
119.836988
134.688715
133.751784
135.206500
133.353518
137.442087
148.542567
157.624336
160.305908
166.451996
168.169310
162.224831
145.277623
133.237600
114.493478
100.129020
88.136989
87.638473
88.768043
86.817260
86.597393
100.810000
97.349595
93.553844
85.136622
92.246276
85.877349
79.168269
77.366203
79.788014
81.025991
87.109965
72.760280
70.015464
54.778907
46.022127
36.265793
28.285946
31.814292
27.565791
14.776908
19.564563
11.805212
7.078791
3.559684
-12.362820
-24.931058
-23.924128
-28.710266
-27.862879
-43.172325
-40.579241
-30.451714
-35.185758
-37.740367
-27.302747
-27.189236
-11.096503
-18.520653
-30.940642
-23.851963
-27.272756
-21.814543
-28.784770
-28.895057
-28.982023
-32.642178
-34.869612
-36.244720
-49.790341
-54.150955
-57.424841
-50.411510
-65.908459
-60.982165
-43.549411
-67.266583
-59.677386
-53.846100
-46.470002
-37.973919
-54.987413
-57.578428
-71.914456
-69.971398
-81.439697
-77.019803
-77.166318
-75.825846
-74.288560
-79.780303
-66.722492
-58.549758
-67.731570
-59.635097
-55.019711
-52.170257
-37.689568
-36.211109
-37.263380
-31.335282
-26.025194
-43.482219
-42.200653
-44.612209
-43.161388
-47.458131
-53.830484
-39.238670
-43.579156
-52.839195
-66.958558
-55.057159

Trial 2

Time:  25450.863000  ms 
Normalized Position Data (in pixels from center of the road)
-78.211972
-77.274356
-58.819501
-67.619510
-86.784166
-93.157751
-101.523819
-101.540926
-98.838769
-90.326031
-85.032374
-92.289748
-86.795193
-90.383424
-89.340863
-80.959391
-82.153350
-82.562496
-97.938197
-112.658716
-100.799073
-97.642639
-102.312981
-109.687687
-106.253578
-109.233949
-116.109844
-120.516555
-131.159726
-135.139984
-132.050014
-118.450731
-112.503791
-113.056020
-110.639777
-99.498725
-104.217491
-106.094991
-111.164464
-118.049503
-114.269667
-107.428997
-109.173118
-108.488968
-102.895618
-104.653294
-98.078371
-90.009780
-93.733731
-64.621817
-55.540845
-55.678451
-43.812712
-42.981752
-40.463395
-31.387278
-35.898068
-33.053481
-37.085585
-33.619857
-35.663258
-43.687431
-56.200647
-61.601013
-64.019695
-59.589459
-59.826225
-74.285899
-73.883493
-62.260413
-69.877210
-83.962118
-64.017991
-67.344538
-65.264745
-76.854247
-74.724063
-72.143563
-76.751162
-79.593132
-75.068008
-83.429120
-85.067883
-107.473798
-119.312026
-126.193496
-113.078936
-117.767694
-123.479633
-128.092361
-125.972228
-138.030348
-130.042308
-148.310515
-156.575462
-155.430668
-159.711861
-150.371306
-152.225249
-156.904379
-153.072981
-153.626744
-153.055988
-131.284347
-120.267610
-121.187508
-101.642560
-97.487302
-97.184113
-86.399156
-80.346865
-73.452854
-79.482030
-81.955898
-68.583067
-57.964312
-57.148607
-52.567864
-51.339023
-35.096695
-30.427610
-35.449313
-31.196450
-42.913321
-39.006302
-39.692615
-53.796474
-55.096410
-50.728903
-51.057148
-61.213846
-62.857126
-59.769315
-56.396867
-68.025013
-79.738679
-85.062337
-85.992371
-84.078379
-91.153597
-94.237511
-91.275180
-93.488525
-101.245275
-127.276753
-127.086603
-126.210135
-123.480230
-115.379705
-113.622271
-108.176885
-108.609913
-109.848758
-101.215341
-105.891352
-104.880152
-94.388613
-94.673134
-93.135414
-74.176301
-55.242812
-49.043332
-47.553580
-60.747313
-60.747477
-74.348864
-77.944466
-75.329926
-68.898840
-80.138639
-79.701829
-74.836581
-64.415816
-70.215038
-73.323906
-72.100841
-78.517000
-75.107048
-70.505163
-57.058872
-54.902789
-45.488871
-51.316897
-71.658013
-71.530446
-69.709273
-62.019923
-62.764232
-70.006890
-74.306620
-80.972688
-88.910265
-90.548912
-89.692361
-83.084330
-80.740924
-80.085588
-76.904530
-70.861067
-73.828076
-80.524626
-81.736499
-81.128269
-84.971855
-71.601976
-55.619345
-50.928825
-43.531441
-37.004879
-29.062191
-25.207381
-26.972889
-17.143250
-19.527497
-32.408385
-33.105150
-42.033288
-54.143277
-62.961609
-84.338129
-79.040499
-68.720226
-58.558791
-61.798585
-69.626668
-66.491555
-68.912083
-73.819628
-76.274426
-76.168539
-84.863247
-91.085033
-94.228839
-97.063486
-98.028386
-99.992214
-95.849345
-92.944357
-87.067151
-70.422887
-58.408812
-59.644842
-52.809838
-48.069821
-58.906286
-64.450931
-57.621993
-67.451946
-81.526768
-67.922596
-68.769917
-59.468623
-73.448912
-68.615539
-66.324711
-63.387893
-71.696825
-77.376651
-78.856550
-77.888441
-94.652832
-92.996990
-99.499821
-91.711703
-99.503078
-101.855993
-106.454281
-89.707105
-76.624149
-82.163357
-74.673571
-67.903971
-69.347949
-58.956446
-61.014438
-47.356614
-35.779255
-37.870081
-22.553015
-29.871353
-28.094612
-33.644106
-39.391088
-43.832761
-42.747756
-46.465138
-52.974442
-64.369316
-60.155480
-59.011081
-51.689380
-75.651767
-70.407181
-68.038092
-71.133694
-69.038538
-71.358494
-72.005614
-73.420463
-70.002397
-67.385464
-70.512185
-69.949125
-51.078647
-25.438230
-7.902245
-14.033731
-4.518499
-11.706406
-9.485437
-5.948424
-8.523347
-20.433025
-18.507940
-5.858622
0.849297
-2.824897
-9.116474
-25.800827
-17.175268
-17.359252
-20.245643
-39.076371
-46.035146
-39.699309
-37.556525
-32.335559
-51.637935
-50.375956
-60.049555
-51.910634
-65.148366
-73.688092
-78.114663
-85.641556
-84.368072
-86.533657
-98.746851
-94.805211
-96.934007
-92.204560
-81.772821
-84.768853
-77.750589
-67.423706
-68.483816
-63.567424
-66.586413
-70.155014
-55.469289
-49.750824
-47.170356
-51.023580
-54.773840
-49.718042
-66.211926
-62.359593
-72.711586
-65.004784
-74.357144
-81.340960
-60.681412
-67.513776
-60.733391
-48.133958
-41.981619
-46.187279
-41.772233
-46.308463
-49.612538
-63.238909
-70.577634
-88.283041
-96.885611
-99.630187
-115.161618
-115.347852
-126.509009
-135.418876
-144.259800
-145.089722
-154.896317
-161.989815
-163.902400
-164.555932
-172.228281
-175.968722
-187.357022
-196.320759
-184.450477
-168.107401
-165.938313
-164.042775
-154.265303
-153.638637
-147.301251
-142.931785
-136.699360
-139.459747
-128.275928
-130.241955
-121.745117
-107.479476
-95.288501
-83.501278
-80.671745
-67.012715
-49.669557
-52.790067
-49.815643
-38.413084
-39.269725
-46.671541
-54.488638
-35.148239
-41.364855
-42.683832
-45.636401
-43.097553
-36.640544
-33.752547
-10.840191
-7.328558
-8.909403
2.235894
1.063688
1.949330
0.126659
-4.545508
2.162247
10.303905
3.994516
1.388049
14.364372
18.344979
7.120873
3.782155
-0.006148
-7.407046
-14.977133
-36.736687
-49.123223
-53.541052
-52.333939
-64.414403
-72.436514
-89.679978
-88.693883
-84.620241
-96.523008
-110.842790
-108.651713
-105.249810
-112.878568
-126.376750
-128.570506
-114.827629
-104.091599
-119.990106
-131.588119
-120.548320
-133.136100
-130.135209
-120.482781
-109.429075
-112.880041
-107.550172
-103.967726
-110.882902
-105.358494
-113.300238
-105.790034
-99.763475
-97.469793
-101.341122
-98.105192
-90.520091
-92.208862
-70.815111
-70.419485
-76.845100
-72.973577
-64.182655
-66.706468
-57.942000
-46.879103
-47.304621
-46.439000
-34.563733
-33.565379
-22.371862
-32.819641
-24.937876
-22.060714
-21.162391
-22.003576
-19.390937
-19.812115
-28.864004
-29.210648
-20.050871
-28.827499
-37.225522
-42.122360
-52.004643
-51.655620
-57.402179
-60.100044
-59.845776
-69.438960
-77.274212
-78.774639
-67.118038
-69.959354
-56.779732
-62.302131
-73.044339
-71.963650
-72.199895
-74.868304
-63.562719
-64.363377
-66.958467
-65.784854
-79.149875
-70.656015
-68.790546
-58.781310
-65.042184
-67.371692
-51.017355
-56.171324
-46.281955
-40.058205
-44.791571
-44.835631
-36.465595
-39.153697

Trial 3

Time:  27473.309000  ms 
Normalized Position Data (in pixels from center of the road)
65.614612
59.157549
52.088353
48.733077
58.693944
58.638189
66.285232
66.456362
66.799402
62.826867
65.828499
64.729276
54.327733
54.781910
62.158128
59.422083
56.485143
61.871384
60.753357
39.875605
37.496089
35.336059
30.790236
27.782775
34.130239
38.035634
29.177838
37.712614
52.596909
58.757988
68.339863
74.036682
72.579624
63.272753
60.516847
60.586682
60.419604
65.289498
65.143010
66.136372
68.934271
76.166606
71.369244
73.481993
82.426005
95.246498
113.276468
112.831226
123.355157
120.781728
121.062672
127.010632
128.058242
123.124172
119.528522
119.749671
123.966883
117.224300
109.268292
117.716707
112.818716
123.016310
115.976775
114.778121
100.820431
101.882494
108.814233
126.664524
135.795727
137.073396
135.118583
135.605617
134.238701
137.585605
129.744644
132.577747
118.828331
89.773034
91.025027
80.040959
86.619420
70.692414
65.854333
55.080539
44.430050
27.075809
26.132938
8.944585
12.324268
4.169362
-19.739382
-33.555809
-38.127612
-42.119701
-42.207620
-48.058666
-57.620960
-64.697371
-68.759338
-74.960921
-70.966603
-81.301607
-87.918702
-87.783863
-99.657728
-100.067406
-95.332586
-86.107089
-81.531094
-104.231605
-100.033949
-96.191949
-91.763492
-72.119558
-75.007652
-74.937686
-59.060369
-48.011567
-43.380204
-40.085424
-32.365026
-26.371725
-27.824996
-26.910610
-34.701255
-38.009371
-27.797555
-20.945271
-18.127609
-20.889105
-13.013693
-19.959910
-24.812824
-21.094739
-9.776018
3.263534
-3.266474
-7.608104
-3.723660
-3.951168
0.598852
15.108012
15.689905
22.341329
17.760258
26.238901
22.276226
6.990615
11.149956
9.109478
2.318085
11.304870
1.453971
6.156936
11.049035
18.834557
15.613358
20.938540
16.118166
7.608578
2.522913
-1.192203
2.890958
5.297622
0.218793
-2.832616
1.646622
5.319416
16.422560
7.612652
10.768797
4.805522
13.298295
7.746669
11.676985
27.662855
23.387994
31.941602
46.099106
44.837218
36.588828
30.694862
33.707904
36.410476
35.094828
58.065974
66.227361
69.215134
80.389650
112.875295
117.643324
118.451187
124.452772
117.292967
123.133306
129.237179
135.985762
142.535367
132.089585
142.684277
157.650434
159.779989
158.016855
171.685374
175.715420
171.831238
172.079951
160.781385
154.882382
172.913522
176.687614
180.998606
173.605578
173.938959
179.641279
168.206988
163.173125
162.267069
152.137800
140.020713
125.374372
123.108412
130.507584
129.858443
148.294152
144.639155
144.994510
137.466559
141.571567
153.589147
145.026061
143.982951
164.743368
161.295069
162.099248
164.316206
146.431503
138.464365
126.628971
117.955468
129.347183
131.255966
126.206403
133.031879
120.702281
117.733219
124.678261
119.626263
113.538503
104.906292
93.985211
100.784815
88.432303
89.642611
93.003794
102.666658
88.538674
75.705411
86.948489
105.969257
119.291361
128.745228
122.826659
116.453136
106.796276
104.631164
91.905539
93.846897
95.834701
92.391912
101.467120
98.778479
94.812667
97.079820
88.067806
81.438458
96.580176
109.108432
114.435407
104.801756
111.881935
98.126252
101.301721
100.064756
91.665186
88.494882
83.120233
82.517163
79.655827
85.724594
89.932051
85.848599
92.112446
72.931322
61.198066
67.236170
48.491191
47.855003
46.307974
50.554181
50.113343
47.420497
29.142286
28.589867
32.417512
25.621337
29.831878
20.734365
15.241714
14.197692
29.523977
20.765628
34.315239
25.005980
20.027309
27.223201
22.215558
17.274227
8.500371
-6.887727
0.662894
14.618736
5.812542
15.708464
13.517632
16.252646
13.816426
10.360745
17.845207
2.533556
14.313038
22.726204
30.842951
37.057879
49.099644
40.060798
42.954769
39.663585
30.296653
25.803637
22.765242
17.063074
16.060162
16.041946
12.222426
19.785581
14.822124
23.899164
28.913159
28.035962
39.022393
46.612018
60.640571
60.921059
70.844769
80.126763
78.816188
88.277946
103.436704
115.684578
120.285256
124.192856
129.602523
142.068778
151.909630
157.588352
175.641154
185.600584
175.610640
180.020216
166.689983
152.876306
155.698402
169.761346
166.337302
150.600110
147.497668
139.881201
134.464824
117.098859
96.076933
93.908104
67.614075
44.968098
30.493238
15.031251
-0.673585
-3.566503
-12.417770
-13.957007
-45.254581
-38.455389
-50.627358
-47.385264
-60.922250
-66.821579
-64.064740
-64.079014
-60.691200
-60.502945
-64.943269
-52.754010
-36.166670
-41.530463
-30.648681
-21.432308
-12.297514
-11.093587
-2.069009
14.717808
14.227669
26.301175
25.060893
34.484902
25.907261
16.481659
12.460785
19.484192
11.202070
8.006572
4.933103
1.506569
-8.528703
-32.600994
-17.091708
-16.886096
-17.602868
-1.716202
-8.800618
-14.562046
-10.452753
4.967877
9.637716
13.098866
6.087948
14.103102
16.252914
19.660983
10.187237
10.968759
18.732829
18.020793
19.090042
14.690077
10.785208
-6.623707
-3.445178
-0.245350
6.544314
16.424842
18.219403
21.103016
17.618068
12.754112
17.616172
37.566201
31.789714
35.597520
31.018281
28.703365
44.822681
54.528521
58.670475
60.070433
74.342601
79.461192
100.461503
101.043387
104.478215
114.981873
113.430737
100.727234
111.889691
120.172077
111.885206
107.686205
110.086450
118.358424
109.961194
105.504953
110.827125
118.620726
138.314245
149.256094
146.243415
139.155075
150.815193
152.968849
150.092984
150.910841
149.279949
161.048414
150.658005
149.879766
149.544583
144.976667
149.375782
142.275681
140.693123
135.046927
125.085243
113.953590
101.856164
100.143355
101.140861
93.073292
90.084035
87.846328
72.232087
64.835283
67.774420
67.114551
76.121549
81.873828
72.626288
67.338850
66.472884
62.682053
54.316494
58.747513
50.010201
36.871065
41.204758
41.346595
47.232711
53.224217
58.004135
57.626410
59.383005
60.375827
57.154023
46.247086
44.295769
42.161526
49.188932
47.978454
45.156173
38.563988
41.796308
38.429939
44.106560
48.272259
53.413497
61.960942
71.913682
74.991046
83.791411
85.499454
88.812234
94.867909
101.540001
108.955481
99.220365
101.497043
106.562255
89.950148
90.426662
93.476479
106.245693
95.076283
88.784813
82.809094
74.165745
66.137271
64.713102
54.110443
56.595061
54.532718
48.990505
29.101105
16.877491
17.420118
2.220760
-6.789020
-9.592733
-7.878514
-8.729156
-7.703618
-13.768497

Grass/Grass - 12 pixels standard deviation motor noise

Trial 1

Time:  28937.309000  ms 
Normalized Position Data (in pixels from center of the road)
-101.748992
-109.001582
-96.097348
-100.539838
-80.424578
-83.728107
-93.429214
-75.136414
-64.733464
-48.175431
-56.049718
-68.976991
-64.155921
-79.295744
-76.816737
-55.117773
-69.867034
-71.189033
-61.126834
-50.909941
-44.038083
-52.464952
-68.522048
-68.770125
-59.166206
-62.588233
-80.740861
-74.552056
-72.358972
-60.693536
-57.890680
-57.723904
-70.949031
-84.119873
-114.373325
-125.358503
-125.964476
-126.283021
-110.512155
-118.865567
-142.847191
-144.175463
-135.949036
-138.470134
-133.410760
-140.602245
-146.546739
-150.994722
-145.985751
-156.184704
-136.580062
-126.535165
-138.343048
-125.636998
-128.114350
-94.954604
-81.958685
-75.723891
-73.721922
-35.551870
0.480358
23.396012
12.030282
-0.523642
0.280505
8.114702
16.242010
14.369876
20.847712
42.251640
49.824473
46.080216
40.871874
32.868514
26.768778
16.331717
13.064463
2.654147
14.039338
7.394161
-0.267633
7.007033
-13.664704
-21.809032
-22.866974
-53.342418
-75.090264
-69.261055
-87.880356
-90.341956
-91.251825
-78.285183
-80.163007
-69.287237
-73.876733
-61.435298
-64.068875
-61.202951
-57.420143
-36.359893
-23.009624
-6.787550
-4.984524
28.015645
29.174131
39.072259
54.274854
71.443797
72.303182
72.038505
56.434451
49.651227
51.429264
60.866845
39.620183
43.351478
53.015907
48.938483
37.357939
18.257421
9.287345
15.920749
25.540678
26.356337
20.269226
37.153709
51.116406
58.325666
74.792586
81.100523
79.479086
88.178456
101.027754
123.911927
113.111332
114.772230
105.442763
99.606164
93.143108
81.024410
89.484114
69.581897
68.428378
60.765135
61.262272
52.449462
37.815433
11.615885
-2.486410
6.633173
1.747604
-9.143728
-16.716887
-42.246402
-36.541514
-29.795301
-25.511252
-42.925384
-33.753890
-21.597779
-11.882468
0.623222
0.688699
-4.905448
-11.301544
-21.170094
-25.556603
-18.616055
-17.737559
-11.021687
4.412691
-2.335400
-14.008029
-15.831670
-22.980766
-20.163754
-41.715325
-56.396470
-36.947150
-36.244995
-47.019043
-34.764475
-41.347933
-43.829723
-28.779766
-49.886785
-49.137875
-42.829427
-36.993670
-56.854241
-69.681377
-64.038100
-76.368079
-84.941916
-108.067111
-123.749648
-109.724089
-98.690816
-93.704948
-92.348824
-109.041107
-98.885481
-96.704765
-99.118837
-133.844395
-147.580807
-143.941131
-131.849854
-127.970088
-122.448511
-131.877634
-136.819962
-128.475149
-135.199696
-125.909937
-131.125858
-132.623952
-142.927061
-128.937317
-135.148949
-112.766728
-115.415575
-110.687416
-109.820670
-94.171911
-85.078686
-76.554502
-50.837374
-38.373397
-20.791537
-22.062517
-7.005226
11.100693
14.338035
25.226013
13.526765
20.636964
5.793027
32.134290
26.506700
14.095737
25.427620
30.313653
38.042870
46.813644
61.518794
32.672852
31.929976
20.481518
32.913302
31.416562
20.334619
36.274933
46.653892
62.368844
74.391659
66.837457
55.006422
34.429683
48.129794
52.303694
48.062540
53.274586
50.268634
35.316481
12.387684
21.641660
24.772992
44.453526
27.490251
27.019925
3.877204
-3.582366
-40.469348
-43.146994
-27.851416
-42.413657
-51.987257
-79.979878
-74.852013
-69.297023
-81.257854
-79.033015
-79.545128
-79.956313
-90.047274
-58.325696
-60.228431
-39.899720
-54.837836
-49.608756
-37.353459
-47.900977
-32.117428
-24.096636
-12.228850
-6.743432
6.519094
18.907200
17.252385
36.440391
23.850403
48.786709
47.011727
51.672127
54.816277
62.952936
74.810041
67.072778
79.898214
87.003300
75.709979
83.074015
88.939441
80.128180
79.421532
72.928092
84.049517
78.885650
84.945039
72.673912
74.431097
70.187447
68.657897
63.487685
62.759783
47.016885
58.832330
62.078366
64.007558
56.648503
54.131106
67.318723
58.920645
45.842484
44.536548
51.713430
52.730847
35.777065
26.190573
59.874122
55.763818
62.148556
61.745966
60.479019
75.011242
82.425471
87.310338
86.613016
83.034314
85.222469
98.029900
89.604142
99.131035
100.402189
102.429096
119.431274
124.888731
138.591736
146.490528
145.034968
136.510005
131.706416
137.118647
129.982337
109.373344
116.756928
116.940348
118.086684
137.399735
142.878456
154.007176
150.359054
140.511906
127.711393
116.579133
113.601290
116.683560
98.791268
100.548073
101.944219
79.249767
64.884209
55.785094
48.833264
44.383048
57.319277
60.472574
61.366205
44.901234
55.254545
48.139228
46.992559
56.972003
47.646403
42.280154
41.449360
54.851488
36.422893
33.521651
10.390967
1.199559
-6.157610
-7.678835
2.362543
10.427402
30.793541
5.825868
-7.880240
11.749328
0.839270
-28.282595
-28.268365
-20.933893
-24.442846
-32.781505
-33.752446
-58.822405
-52.652230
-58.295576
-57.411150
-44.455216
-76.868735
-90.914797
-76.593740
-62.937748
-74.132332
-74.241119
-61.020317
-61.735663
-93.887201
-81.619407
-82.434573
-82.133765
-84.612619
-105.560557
-83.665653
-81.725174
-98.199867
-112.411620
-109.548277
-119.368420
-111.104747
-112.313564
-99.130176
-98.291945
-87.434456
-95.135082
-110.275694
-118.783328
-142.244832
-144.154261
-147.168347
-135.660020
-117.162875
-116.636175
-116.033447
-98.605890
-76.374222
-96.459627
-99.253232
-79.691967
-56.275749
-64.441077
-65.157921
-79.157290
-85.522327
-85.730307
-100.426333
-125.784020
-102.019477
-98.867027
-99.895011
-111.315990
-93.361820
-109.367201
-93.211398
-89.501226
-88.849975
-104.472213
-101.467498
-109.242228
-125.467488
-112.337113
-121.109300
-130.344044
-138.857234
-138.229083
-140.532061
-142.299223
-154.773195
-156.481827
-157.525339
-148.562847
-147.887936
-139.622055
-139.015903
-129.068123
-139.133309
-147.966998
-122.199432
-110.994186
-122.000823
-132.554008
-117.839918
-131.159605
-126.169909
-115.529555
-114.020969
-121.699924
-112.166065
-151.530671
-170.978266
-166.847106
-174.908714
-196.624873
-208.654316
-197.641056
-197.800345
-198.149310
-204.681564
-200.995682
-207.558073
-218.288627
-216.868888
-181.766944
-183.916232
-179.391422
-180.666599
-169.992374
-157.868034
-152.118690
-137.039527
-134.224053
-147.106225
-131.598447
-119.991544
-101.526774
-78.410869
-77.092765
-61.698966
-54.266167
-63.104454
-48.409763
-33.827620
-29.850905
-54.113449
-29.518796
-40.329204
-7.370250
4.840408
1.153928
11.731666
34.038782
44.964383
62.425870
53.020352
63.483797
63.848198
77.445473
79.514646
78.293489
98.995238
87.436949
90.214703
84.914118
79.508406
89.752496
86.644535
62.990473
71.243850
74.657230
64.186869
66.761961
71.093993
65.214900
58.750507
36.378268
36.832914
41.085232
57.997605
61.065333
47.541382
55.391435
49.333314
36.156697
33.755683
41.753306
35.052342
49.757779
46.151503
29.625445
28.749374
1.420686
28.218930
28.006284
30.365522
25.114013
16.978701
18.944864
27.309043
33.221249
49.779557
35.380495
19.541908
34.510964
32.824735
35.106660
39.377912

Trial 2

Time:  28387.517000  ms 
Normalized Position Data (in pixels from center of the road)
59.590897
66.278037
43.752830
38.171187
27.446568
23.374416
26.690699
48.779542
29.919703
28.665529
-1.422542
0.314339
-13.377415
-10.862486
-8.230748
-19.656880
-31.160170
-33.024802
-7.653557
5.221299
21.709086
19.416528
3.123458
2.093719
3.689107
5.635242
1.934967
15.459776
30.013966
23.503821
19.976922
27.082841
37.833298
23.710516
16.464216
15.247082
4.431830
1.336488
2.548065
4.152390
-0.698159
-19.947648
-10.017089
-5.861501
-4.601530
-9.745450
10.324159
24.775437
19.685947
21.482965
33.229840
39.629446
41.269629
38.132823
25.196667
17.627098
11.842710
19.232081
17.763450
9.430105
10.768733
-4.553790
-22.445185
-16.703156
-10.119057
-26.324971
0.316361
-4.738113
-8.958849
2.225165
7.552720
-10.827587
-21.942055
-23.248183
-12.154815
-9.787080
-13.898235
-29.819067
-44.396968
-49.182439
-66.019669
-74.134846
-108.522148
-104.313352
-116.788399
-120.416993
-116.237679
-131.587464
-148.929862
-137.658842
-136.038436
-135.034263
-133.898187
-119.667604
-111.298354
-96.920296
-69.831120
-60.854987
-51.247521
-34.744908
-10.990130
12.192160
40.586716
60.100485
61.275208
61.605130
65.988352
60.172609
51.464597
46.116538
32.829354
20.642102
30.354154
28.805713
-5.010306
-21.604072
-52.363689
-79.283235
-80.946507
-93.377478
-104.068158
-123.048324
-135.400567
-132.545124
-121.169625
-127.210650
-119.964228
-123.693750
-142.616041
-134.704758
-119.094098
-108.324886
-96.818731
-76.525114
-75.992946
-82.463476
-75.594267
-50.812498
-33.741732
-14.063615
5.414013
19.503001
41.476707
57.096266
52.683934
77.946725
86.797843
103.196891
95.867357
111.561055
129.479385
133.986906
114.266693
105.387876
115.822064
93.118500
96.659488
96.986466
86.095780
86.317519
69.323028
50.818599
29.599260
22.360014
7.274616
17.283694
16.715911
5.154715
20.433106
19.706394
36.377963
30.370873
42.847583
42.423493
34.469871
36.403633
17.745717
20.511760
13.125699
-11.471348
2.148232
23.882411
3.002789
-18.846169
-39.408456
-48.677365
-54.108016
-47.527380
-34.510154
-49.178780
-65.404907
-93.475345
-88.790947
-94.915836
-86.170330
-100.084237
-104.174249
-93.144302
-103.457444
-111.421821
-94.657478
-117.723078
-131.499056
-129.654396
-104.516733
-110.634548
-109.547855
-106.617258
-120.523202
-134.542332
-112.002598
-116.063963
-111.132300
-91.236947
-66.920437
-75.978390
-42.980052
-29.988669
-18.085014
-29.971414
-7.960387
-10.296029
18.402997
23.581477
26.615259
34.209394
19.977741
12.827664
10.220865
-20.761117
-31.074755
-5.586447
-10.081406
-29.143960
-21.228004
-26.179616
-32.602411
-10.783029
-25.724396
-13.919150
-3.139067
-34.052622
-54.573636
-47.594627
-41.905870
-52.404516
-51.473821
-52.661048
-63.035598
-95.334044
-113.064932
-121.602105
-112.308786
-117.414618
-107.473665
-102.639660
-77.029137
-92.657510
-87.192643
-94.538167
-103.067339
-93.341515
-87.021648
-78.391131
-74.019978
-73.608255
-71.461204
-63.060234
-62.664729
-42.261876
-39.287881
-29.695400
-28.664104
-55.727925
-40.786742
-19.789957
-16.292019
0.996564
18.828739
31.606069
43.192023
59.309317
60.307810
69.892081
61.214353
59.839719
57.834051
68.304031
45.319512
35.827780
19.323655
8.471365
-9.345347
-37.644173
-42.484547
-59.371857
-63.314488
-76.343326
-68.120429
-51.541874
-79.529971
-89.815407
-111.952386
-117.947311
-113.117018
-106.233173
-90.704867
-85.041854
-70.517437
-58.275936
-64.736240
-47.513058
-41.679519
-20.951545
5.481660
16.847290
34.242962
56.297228
56.541215
56.431791
47.962964
47.004129
42.321898
19.530993
13.184941
8.851066
16.725948
12.697012
-5.566006
-13.650648
-34.255469
-65.323410
-101.741993
-112.809372
-118.902600
-136.679473
-153.397963
-158.329584
-191.774471
-190.625162
-197.447989
-179.411912
-162.362426
-146.500960
-111.784021
-109.136543
-115.438718
-86.490032
-67.039029
-69.292965
-45.410218
-34.339988
-11.431827
-16.352189
-12.415134
-35.019348
-30.126350
-24.254816
-10.048297
-27.522059
-24.448796
-11.749176
-30.110130
-36.410591
-47.550305
-32.549972
-44.706787
-57.123484
-59.946033
-31.128117
-45.568582
-39.740011
-47.788310
-40.113906
-52.869544
-39.711422
-28.524904
-30.913941
-22.988066
-44.421755
-19.085826
-11.398692
-15.907823
-35.235176
-14.251606
-25.066952
-21.389810
-12.988191
-5.984416
9.791704
-1.807419
9.764868
8.092789
5.320225
-6.147677
15.675586
20.392456
40.032742
59.177232
90.492579
98.771191
97.097441
73.271402
67.462898
85.552324
82.144379
88.210644
109.969711
107.785738
115.417661
131.805019
127.927021
135.236389
128.799159
117.896564
110.468138
95.186085
84.504076
87.346767
64.759462
54.961786
49.902109
34.997208
33.250470
27.295619
12.149756
6.949480
-5.977552
-19.380285
-56.971816
-82.064610
-103.717844
-119.798077
-131.506765
-149.515382
-153.801208
-156.647803
-153.466797
-139.052888
-131.322132
-117.739490
-109.756608
-95.491978
-78.209571
-68.206047
-51.048222
-41.576479
-41.499816
-25.127501
-6.562727
5.766797
5.555302
12.216521
35.998678
42.748093
54.878663
50.956238
59.922915
40.804329
35.025961
43.566182
39.280509
31.013423
27.794131
8.719212
-5.209556
-26.258654
-45.678672
-59.083694
-85.436617
-99.501057
-115.425276
-100.791435
-99.493848
-102.542907
-114.863668
-117.785483
-93.534510
-96.218063
-79.895771
-78.180874
-55.959317
-46.350464
-12.911132
-0.643072
15.628383
24.048467
21.957957
26.177943
26.063055
25.945044
32.506491
27.595443
11.993652
29.935394
39.382340
29.210786
44.884884
58.729359
47.980977
26.418141
17.590458
21.374424
-1.392125
-22.490887
-29.484261
-24.141961
-45.422396
-39.547906
-3.934591
-4.772506
-4.699856
18.174571
17.807571
18.428004
51.508443
70.970191
74.958335
89.782073
94.574347
81.445395
77.736473
71.899982
62.064531
50.425380
59.284509
44.385006
32.655017
60.983405
66.314941
75.140237
56.766694
67.234930
75.205512
54.658649
71.538927
67.369834
55.626749
60.415939
58.476392
60.388779
64.361128
57.949743
52.362766
60.057104
50.362000
32.842045
22.854640
18.753783
15.865056
24.815885
-0.617411
-16.756410
-9.306793
3.762155
8.800286
22.042896
6.161855
-11.203926
-12.516760
-14.440114
-26.465334
-26.650616
-50.279208
-49.777515
-58.851210
-27.316633
-26.440908
-8.848453
-8.837561
-3.963481
-16.375614
-30.164334
-21.384587
8.315601
13.545684
12.524794
22.294847
45.497799
45.746671
37.928535
22.995341
10.257196
9.911289
4.389889
-22.028699
-50.071876
-53.202301
-67.539649
-53.520243
-39.603326
-12.847201
4.318858
2.151123

Trial 3

Time:  30534.993000  ms 
Normalized Position Data (in pixels from center of the road)
78.679015
94.561070
99.897156
81.798818
70.625038
64.287714
70.528579
68.131449
47.472621
35.938796
25.444004
15.285427
6.541287
-9.097330
-16.165572
-36.964891
-42.994583
-42.733190
-31.087854
-45.610460
-49.762427
-39.278463
-38.182522
-25.832326
-13.361477
-16.735594
-4.015190
-1.054818
-3.412517
9.690492
24.762185
43.133980
40.677966
35.343334
35.071952
29.999013
26.711285
26.742612
40.384075
41.938200
45.717500
28.721402
14.419513
43.218148
63.686951
43.312894
27.381959
33.578416
31.468032
13.410032
7.136473
-4.043226
-27.108259
-46.751158
-37.712918
-38.086431
-38.313711
-71.491099
-68.493408
-77.080586
-88.372684
-102.184122
-114.040088
-107.796540
-128.241321
-147.712307
-149.471166
-142.661861
-128.179491
-136.274781
-117.842422
-117.766029
-89.721009
-74.227203
-72.934479
-56.033212
-24.394265
-2.137812
2.526009
24.992865
42.267206
72.954403
67.149795
94.749950
92.021558
69.019801
60.210629
56.786420
49.971530
40.901814
13.243377
0.972427
4.074004
-20.243854
-20.756610
-25.493772
-27.739885
-55.995055
-75.629110
-83.828753
-90.199898
-111.301271
-107.177186
-104.626594
-84.893057
-68.181643
-65.601642
-52.155773
-20.167345
-6.699961
8.586382
32.299624
46.144907
48.146975
47.266853
54.405384
55.312725
54.955609
34.840970
30.420250
36.582387
55.643635
29.956672
33.394631
35.902378
19.996393
20.781073
15.399739
3.737420
8.422085
-11.416213
-25.596665
-31.011302
-25.903259
-22.093074
-26.900522
-33.010728
-45.774953
-39.844538
-13.579886
0.213833
-7.836453
5.346122
3.974545
-6.537251
2.553340
31.497872
39.177734
36.883035
62.010972
58.723619
59.806078
67.615727
60.801428
65.162850
87.473087
80.639801
77.277048
51.873638
34.061161
18.200612
6.602294
12.647856
-21.184861
-30.516910
-40.444424
-57.133000
-71.838803
-80.401502
-88.798109
-68.971782
-81.697652
-103.057264
-90.115563
-88.979519
-80.652133
-91.125770
-90.534549
-92.194604
-93.926101
-106.381264
-84.447426
-84.626850
-97.018934
-71.718166
-59.549635
-55.497039
-47.076626
-42.170113
-40.762397
-47.899888
-35.223316
-30.468935
-17.470636
-8.595371
11.222823
8.053461
14.177851
29.658000
19.102309
12.104538
10.083200
-2.857339
-2.519449
3.602540
1.798421
-6.163317
-16.737143
3.518106
8.359053
34.361347
46.511898
48.690556
59.262828
58.623582
69.142169
67.952043
56.498789
49.878935
62.125711
34.331250
42.903357
34.159995
23.081132
6.950630
-15.086024
-9.331229
-28.892988
-32.303131
-28.708115
-37.601072
-47.855571
-67.051018
-51.392493
-56.791968
-68.867097
-48.638081
-44.554355
-64.787427
-47.224110
-37.214226
-11.672238
-3.173401
9.119045
17.539968
16.845684
15.731962
12.669047
29.134754
19.850274
25.854248
25.590981
28.539934
13.299855
12.930095
31.922433
23.025800
48.668270
50.838128
55.010349
36.718655
43.168067
43.119815
40.698445
57.979975
68.863420
84.684301
71.261709
65.641817
56.181282
57.292170
61.436678
64.213848
77.617667
83.693209
85.932485
78.635684
65.679541
50.644709
41.884014
39.248750
26.749896
16.001701
17.204505
-2.622321
-10.655817
-4.999926
-22.325555
-30.304191
-40.537404
-53.853695
-77.339313
-98.225987
-109.225456
-125.536213
-125.778324
-117.090712
-120.546841
-123.074355
-111.668812
-83.851241
-76.064674
-79.378371
-57.673427
-38.956808
-21.056746
0.524612
-6.584369
12.990842
43.872833
41.585587
69.426001
66.935216
99.258244
117.736229
133.103049
123.460808
122.758182
124.467879
136.205013
98.610425
76.627214
63.529943
57.634177
40.890086
29.918670
35.743179
26.591881
15.904272
9.577123
5.775695
-0.286960
-5.808152
1.075444
13.166999
8.625560
13.762394
39.504362
40.737063
48.646156
79.792776
79.184247
109.462521
115.217894
127.201266
123.373866
124.508005
112.204557
123.913389
101.691583
104.325098
93.222683
66.284154
30.283011
17.660964
-16.838997
-49.622336
-72.497176
-112.183528
-120.869552
-133.603989
-143.095807
-132.392217
-142.183027
-149.069133
-150.032674
-159.661375
-150.951699
-138.523396
-128.241539
-128.618012
-127.471279
-120.120349
-136.199147
-94.464205
-88.329354
-68.281490
-37.866149
-21.777509
-3.724561
0.611655
-0.331263
13.749420
36.599280
47.536894
36.916601
30.182802
12.942707
28.694513
38.908211
38.850944
57.264760
61.530202
51.837940
55.969405
40.709594
42.578548
29.220001
45.950759
41.163438
46.331121
35.401063
45.246227
39.939371
34.634226
34.005678
31.992760
6.413117
0.039498
-3.203302
-0.388371
0.709920
-10.968020
-15.646396
18.403656
28.749517
20.031962
6.598805
1.265578
-15.752716
-27.557784
-39.461780
-21.208503
-45.264893
-24.180778
-24.857241
-28.515496
-34.275195
-48.573005
-49.064896
-63.067059
-80.016867
-88.744452
-78.113941
-70.891408
-80.942446
-84.832995
-97.481107
-84.155420
-73.882660
-65.346320
-62.589070
-71.390644
-62.655835
-64.254201
-59.602698
-31.969021
-30.606549
-39.717313
-52.175995
-48.096211
-31.140779
-35.606780
-9.760855
-10.579556
-11.829387
-6.529543
-14.000446
-16.911450
-19.489817
-2.572256
-14.418438
-10.465509
-15.753578
-22.717898
-35.937032
-52.705422
-53.722971
-51.227114
-42.682766
-35.168308
-35.284824
-52.390966
-55.578481
-47.743741
-65.711830
-74.065705
-74.749225
-51.890572
-52.480016
-60.281710
-61.856147
-68.344389
-41.126085
-45.937836
-42.373863
-60.176987
-64.142080
-58.474656
-52.629695
-29.470084
-23.129284
-6.624064
-3.981362
-9.136511
0.496722
6.383781
26.379740
12.159739
16.013536
14.925619
46.551739
51.244729
47.617434
45.413984
51.527496
44.898939
20.869854
25.045623
32.750799
33.447443
24.469285
29.764616
13.851434
18.942189
29.990792
28.552772
30.535186
55.560318
59.939500
73.662344
56.388306
68.071580
44.384814
39.985762
45.865059
28.976111
28.409439
21.614573
23.537686
4.168346
-21.313233
-55.429812
-65.086842
-91.602035
-74.679274
-110.726176
-120.319807
-128.822293
-140.535032
-145.745312
-131.849580
-129.830619
-131.190285
-122.649051
-116.479114
-116.491097
-103.330106
-87.488004
-57.716558
-51.399695
-61.723710
-58.015980
-35.026829
-33.477947
-9.535708
12.093703
13.924880
12.333184
22.736067
28.720442
41.335540
51.593820
63.290088
54.361320
62.681313
54.957709
47.882227
49.122911
56.256383
46.390339
53.237950
51.126290
36.829640
31.829419
33.798662
22.624600
11.352837
25.682208
37.582248
17.030315
25.737903
31.124596
15.595573
13.506745
37.881986
52.326264
39.657858
45.141710
29.777801
37.188282
32.162639
38.101174
31.754267
45.641621
42.831379
27.822334
17.655869
22.679753
33.688951
17.118972
22.281224
25.811623
28.823196
20.353961
-12.090813
-27.075190
-44.689999
-69.415903
-86.332193
-102.509284
-106.813133
-103.008320
-101.979678
-104.794536
-103.564018
-86.701402
-67.525229
-60.236991
-44.843163
-48.328788
-51.728520
-45.170815
-37.392234
-52.092204
-63.174532
-51.631898
-50.136893
-50.625239
-44.599434
-57.648325
-37.016273
-22.216066
-23.005041
1.897290
-6.068747
-2.014847
1.886007
20.874624

Grass/Grass - 16 pixels standard deviation motor noise

Trial 1

Time:  28389.098000  ms 
Normalized Position Data (in pixels from center of the road)
-80.810447
-84.626661
-97.024711
-104.376971
-108.405742
-82.054400
-58.360031
-36.137501
-21.739603
10.321750
42.976198
45.282948
51.050121
69.328140
61.179744
75.741440
91.227885
73.235245
83.397466
90.798930
82.110722
89.105402
67.586278
35.893608
52.156166
49.165192
-1.690259
-25.852741
-56.372816
-39.782667
-59.074434
-85.147378
-60.489821
-57.409558
-93.855092
-64.194903
-69.000146
-69.436020
-91.721960
-96.599448
-96.211540
-90.472463
-97.287589
-93.664688
-67.819811
-28.407891
-12.915319
-13.226498
12.965079
10.615626
26.986166
41.627725
49.372544
76.218410
46.649592
41.681737
50.505961
56.901791
74.215689
55.660545
19.897785
26.498333
21.437188
-10.525650
-14.681980
-28.303991
-60.044508
-55.043732
-68.076247
-69.962278
-54.802170
-45.586739
-24.617795
-41.811507
-40.267445
-33.865476
-39.089844
-46.506645
-56.945727
-52.564670
-6.458057
-5.263404
-9.205155
-33.298309
-22.053412
-30.643697
-33.821528
-32.687918
-45.115940
-15.309826
-15.966824
-11.819983
-18.242366
-34.646616
-34.926548
-33.194617
-32.355862
-15.994472
-11.124984
-15.655558
-25.032564
-32.722882
-51.791531
-33.661105
-24.916108
-8.925505
-19.376844
-7.460575
8.458719
18.561293
3.316424
15.907475
20.403968
16.692534
12.277537
4.872400
12.058375
43.242059
26.461490
23.469640
1.297467
-2.213438
-16.129674
-12.651590
-13.311262
-15.449271
-35.785377
-35.317258
-25.649119
-26.591210
-36.473008
-50.493896
-53.080980
-41.376294
-44.950111
-38.698887
-40.561321
-61.359714
-57.500998
-41.055595
-22.141133
-26.318539
-30.667988
-18.447975
-31.128001
-45.080507
-65.611040
-50.019903
-56.409552
-89.283387
-103.749496
-82.341708
-57.652265
-27.643170
-32.104456
-31.731804
-32.637630
-46.801469
-62.605387
-70.429017
-64.524086
-14.049337
-8.817926
-33.307973
-57.016370
-41.645317
-36.098612
-35.429832
-10.707449
-4.435968
6.942142
34.552968
62.098263
88.721770
92.981967
85.861401
93.335968
105.501072
110.840176
75.462722
98.600037
116.787343
122.068530
117.168822
112.388516
113.212840
107.779831
101.194431
84.150736
83.360169
80.727045
106.368959
108.423093
105.638226
113.055141
136.139086
109.491210
96.342158
58.055616
42.212019
7.273728
-1.852123
-0.647384
-16.428198
-15.108379
-30.680176
-50.023707
-63.225636
-72.248373
-78.514481
-52.569874
-68.887589
-80.288953
-44.233716
-29.270074
-23.330350
-6.291658
9.584143
33.079272
-3.508396
-14.473874
2.405626
40.674980
27.421121
8.983135
-3.576355
-36.836261
-40.285227
-44.205902
-63.098106
-34.936242
-27.497751
-44.902286
-26.225637
-23.308172
-36.582240
-22.884304
-23.474532
-32.080803
-52.185822
-25.765149
-26.350559
-21.805064
-31.405556
-32.591587
-35.955661
-18.486217
-29.751712
-38.200181
-32.797115
-63.586899
-44.517808
-47.726632
-61.297088
-67.157983
-44.021818
-52.730242
-51.422102
-48.860225
-54.231250
-49.385801
-50.478486
-64.989107
-88.505318
-84.044091
-67.334041
-42.781575
-34.887524
-61.766213
-54.371870
-74.709690
-86.085648
-91.697749
-97.214790
-73.716093
-75.711429
-45.654763
-26.822778
-29.398807
-34.408186
-23.979033
-20.436000
-26.466869
-7.685352
26.162266
24.681450
55.714446
67.260335
62.702440
78.831499
77.006506
48.207482
54.135500
55.550717
30.020419
25.974010
38.582067
38.310617
37.496177
10.909195
25.132614
13.181536
-2.987714
-9.224382
-14.814301
-1.071867
-15.947156
3.470411
-28.228900
-25.675005
-28.454640
-36.533048
-43.034259
-70.344017
-74.458909
-70.814041
-77.857104
-91.317861
-63.990931
-68.413826
-77.250428
-73.034373
-88.521328
-56.852727
-45.408124
-57.521200
-45.263647
-57.282613
-43.877293
-43.085090
-32.365451
10.256108
29.010945
6.827299
43.320889
42.662266
57.611474
61.784749
85.330830
119.295261
124.647892
106.518518
127.704915
108.372986
112.271564
109.910891
113.475006
74.639981
88.169070
83.549692
82.707329
91.490365
93.567868
80.484120
61.521448
69.041512
93.549356
78.459340
99.799679
55.965629
68.385879
55.852167
30.294800
12.372529
-15.397529
-3.621108
-10.081578
4.984843
-29.248621
-37.230791
-69.302891
-105.141240
-124.548269
-135.363035
-147.987332
-154.685483
-109.554473
-88.843202
-61.970665
-72.466570
-66.427177
-73.617542
-39.648837
-62.521250
-51.127908
-35.835767
-58.854558
-42.075598
-29.045743
-19.666003
-9.501607
-3.408658
-4.301423
20.365172
25.592286
40.603858
79.839461
77.861417
89.991311
71.539031
82.757128
83.435531
92.611946
63.643079
79.102044
87.132684
94.901733
116.631982
124.607639
113.018153
139.946691
151.848220
172.945180
160.539537
126.525937
128.712287
99.163098
64.791089
60.834794
48.927421
13.982021
15.053827
-1.258932
-30.776985
-32.855391
-29.798228
-27.830971
-46.315939
-48.709072
-42.805836
-65.851991
-46.808313
-55.029771
-63.268002
-80.793431
-92.250602
-74.783823
-80.329562
-85.829273
-84.476371
-77.414057
-59.851636
-43.809766
-33.067382
-39.451271
-12.396518
-2.521725
-15.170675
19.296140
35.175129
35.374341
7.006011
17.472620
35.397174
26.181099
44.539237
38.280361
38.811514
27.602893
18.203039
6.247262
5.274257
-5.701889
-9.388032
7.862662
4.165885
-22.198337
-48.142114
-45.451703
-45.532866
-44.586046
-7.438269
0.713074
-2.588499
-0.638806
6.083843
12.225492
24.472953
20.306774
7.771189
-8.686519
-18.445115
-13.544695
-9.473135
-9.898875
-59.195893
-48.260689
-47.955153
-57.471226
-62.415931
-76.692848
-84.869558
-93.186231
-81.922041
-85.552758
-116.588499
-92.034007
-101.469896
-121.483977
-125.293369
-108.920087
-95.005345
-89.928171
-86.366899
-89.825848
-74.486642
-78.719741
-58.322120
-43.632629
-29.161053
-18.997349
-21.194756
-15.898919
-5.331156
-3.580869
-18.053889
-15.724686
1.243878
-1.872542
-22.946320
8.381783
-3.620791
3.882095
42.180799
33.421915
5.724111
-15.034027
-5.177617
-45.268563
-37.169978
-54.704966
-34.471777
-61.221159
-72.667024
-79.797240
-73.298956
-60.763830
-89.738874
-106.907513
-110.247087
-119.358570
-106.163602
-114.824913
-108.867727
-103.325905
-97.344899
-105.648273
-85.519087
-106.520862
-99.937492
-99.478979
-75.736906
-87.975855
-78.587664
-64.125915
-50.081837
-35.531748
-15.301626
-12.381518
-8.493782
0.154357
1.945791
-19.492882
-40.154264
-57.770964
-38.644442
-43.624036
-57.968440
-41.949364
-34.772520
-28.894531
-53.768346
-54.694066
-51.975361
-44.639167
-45.046641
-23.100167
2.977286
0.625022
35.894973
53.717550
70.152678
89.335243
79.549504
86.781143
90.512206
97.760358
116.017377
130.307744
141.913987
152.875971
180.718979
181.122295
188.272868

Trial 2

Time:  38913.462000  ms 
Normalized Position Data (in pixels from center of the road)
-36.548717
-30.866493
-13.221904
-13.135435
24.628207
8.999925
9.057330
2.204855
13.631548
1.950955
16.335954
14.553761
34.035214
34.800364
23.398745
-3.828416
2.293840
16.786239
23.128136
8.627343
47.534164
35.661678
52.799892
60.647709
51.436158
31.480073
22.627454
25.094118
26.362654
32.710102
17.238300
21.513072
44.435527
38.486721
10.828036
13.392366
16.982827
8.070380
0.114337
2.096615
15.048170
34.029630
22.280602
27.880697
39.582671
52.443877
27.726680
41.869374
12.412149
3.708158
32.978634
50.747886
23.940575
6.491528
-20.838830
-36.371251
-51.125008
-61.902460
-47.617470
-61.013484
-49.514307
-57.764975
-76.228511
-86.484058
-86.385446
-89.872936
-87.979300
-68.865749
-55.299876
-24.764740
17.321384
45.012005
55.039755
98.489399
90.276325
105.246803
99.245781
124.731810
113.325276
94.709854
77.322052
81.881093
77.507293
87.594265
45.396552
30.286939
45.366120
21.479172
43.210367
56.758177
56.627041
73.728389
78.588757
58.544450
77.358452
84.902817
95.827190
78.379112
82.053881
62.557069
127.465992
141.979793
121.622197
126.174333
137.099955
172.207758
185.969985
174.112381
164.302790
173.254528
172.810496
157.032217
139.044227
128.581747
110.993005
114.555651
124.683386
120.730123
100.467917
81.909307
78.543780
64.737061
51.821425
51.001559
55.529090
52.207517
31.390145
13.909159
4.918602
0.534457
-37.438109
-57.086031
-82.112256
-100.040124
-115.986669
-118.348528
-140.154507
-132.215670
-136.684660
-122.800197
-120.298261
-115.270706
-120.769700
-128.299842
-150.425483
-136.809669
-124.771713
-111.405614
-109.063770
-110.123725
-97.917886
-105.867797
-70.372052
-29.402454
-29.979010
-36.903903
-19.594547
-7.771789
-2.462531
12.567631
19.494596
-4.335217
13.684225
43.671354
30.651423
38.133101
23.560573
9.325702
-14.315714
-41.305545
-27.975703
-21.603869
-30.001022
-60.614234
-59.121646
-68.595136
-77.605171
-71.235251
-95.137702
-109.450763
-132.481038
-148.964948
-148.825750
-104.723752
-99.360385
-105.362628
-88.278127
-105.642660
-83.903017
-89.766367
-75.856584
-62.199671
-70.667537
-73.488024
-54.562978
-52.590187
-72.690142
-56.293871
-49.545895
-40.433437
-33.328294
-42.782046
-51.359582
-40.050674
-43.088018
-53.056433
-50.015287
-45.852737
-39.936261
-11.597515
-4.238964
-34.307486
-38.764042
-18.562626
-13.587155
6.469466
53.414615
89.731563
106.136891
70.151513
95.384171
97.568819
109.560653
60.989821
40.596415
56.429862
48.395227
21.584005
-19.920037
-57.920683
-84.776566
-135.608073
-151.034133
-148.072084
-181.242409
-207.506799
-242.284057
-261.004588
-283.200212
-304.354645
-330.490354
-342.735471
-333.287441
-338.726989
-339.569916
-306.220253
-307.170728
-305.011058
-293.807615
-259.543745
-251.463178
-210.959215
-225.800218
-192.201540
-164.520090
-119.531061
-92.504694
-75.614156
-64.661474
-39.801183
-0.742467
-2.719762
10.871930
29.854352
15.614972
24.628340
34.931410
35.266066
35.380017
59.059156
43.525354
50.658716
80.286868
95.292819
78.605645
90.426659
90.863841
104.285839
107.800730
140.111119
113.550089
143.128855
120.053294
104.877401
132.103694
118.307277
123.395274
111.584766
105.576452
132.969865
130.406834
133.841293
127.769901
92.518812
71.107697
67.175851
47.129819
57.094856
30.319252
33.747663
-4.133386
-18.634500
-45.504261
-48.105999
-85.088837
-73.512621
-90.740967
-109.578489
-123.343754
-128.624831
-155.354868
-154.832536
-168.163114
-201.268681
-202.977637
-220.411830
-214.547022
-249.038645
-226.128787
-185.574252
-192.471102
-195.818575
-218.738355
-226.649228
-186.621930
-153.990484
-119.359746
-110.950658
-82.142858
-64.349157
-55.041066
-30.519046
-40.989627
-11.668430
34.681116
40.518336
42.248225
38.996052
72.854999
61.008289
59.770531
52.286645
60.469933
30.542687
20.296573
16.565402
14.933327
16.847282
-14.615914
17.088593
45.869476
48.170976
47.234921
33.976852
35.262985
31.379878
26.550612
35.368341
56.639537
45.388652
-0.551342
-3.081631
-13.731406
-9.470349
-4.570232
0.774896
-13.407055
-15.548170
-28.340267
-36.714087
-61.406858
-58.452745
-61.216998
-64.675493
-67.237365
-74.246135
-65.091772
-71.873444
-52.527363
-33.395002
-12.315682
15.693004
31.503265
55.705779
46.542491
47.334249
67.068603
69.990325
81.351648
82.957522
103.234939
113.431678
142.972429
138.527593
85.017341
70.039897
90.403526
64.594352
68.469765
89.694426
79.500894
113.737157
112.985988
113.920380
120.215226
140.139363
161.140443
162.616320
134.246862
157.809654
141.052374
95.330000
63.219494
30.140623
15.588624
31.037889
23.964581
26.579911
-11.784460
-16.226129
-8.124342
-15.410039
-16.296999
-25.773353
-50.226068
-59.374596
-39.297495
-35.521193
-5.144755
-2.082458
-11.572313
-27.101871
-5.364890
-1.846664
9.373947
-13.237545
-29.548238
-38.083104
-11.473345
-7.333829
-11.993030
-21.099646
-18.603889
-6.647252
-19.436295
-45.978754
-35.112504
-21.217349
-33.264945
-23.678223
-28.487108
-13.989833
-9.761150
-17.836445
3.104122
-10.143507
-8.662598
-15.313854
-18.034363
-26.864272
-24.448432
-28.094263
-69.899009
-93.600211
-98.738306
-114.833390
-110.000727
-127.340882
-124.877947
-112.433717
-87.914761
-104.577626
-97.904475
-111.634184
-84.317614
-58.423964
-80.139071
-103.483128
-104.980942
-97.149546
-104.097457
-86.959411
-64.055959
-84.774492
-90.028894
-66.370018
-89.063922
-97.993172
-55.043357
-5.975336
-11.672115
3.553521
-2.392358
4.554005
-13.663263
-2.199553
-24.047372
-42.178550
-17.318358
-21.448524
-10.052109
-31.452737
-10.362537
5.031037
-5.090637
-5.516843
-7.063670
-14.109249
-39.207347
-39.736893
-34.171684
-38.592942
-49.627569
-37.000020
-34.008771
-24.596400
-18.168735
8.387464
0.479707
0.945033
4.720365
15.185202
30.030215
28.544199
33.049449
20.484811
13.405446
-4.596815
-34.166330
-44.405410
-52.069724
-66.661996
-99.058769
-125.550214
-117.276668
-124.738843
-140.474691
-147.198092
-112.447041
-123.483494
-110.448655
-128.455762
-136.830418
-121.037678
-121.402090
-118.266712
-112.955582
-105.116653
-104.823063
-109.589330
-70.193262
-56.435109
-51.618233
-45.520605
-11.189119
-22.434215
8.730477
-1.283934
6.216817
4.295216
9.679214
7.822527
16.758586
0.388608
9.299944
-31.109242
-6.210732
2.174407
-19.013579
-1.518061
-5.366582
-45.155230
-30.077986
-34.128750
-43.733841
-40.541966
-56.446752
-48.309807
-52.561346
-17.447907
-15.240826
19.123209
27.126877
13.737045
20.837981
6.534903
13.798896
12.885627
-10.710770
-14.693352
-17.504516
-10.126434
-7.269880
4.753777
44.083613
51.232901
23.508386
25.293612
46.362234
46.527133
30.280967
57.243592
36.985847
25.762971
9.715526
8.266706
-21.586507
-23.412754
-5.837294
-2.270909
13.263747
32.786065
-9.299486
-11.907287
-1.709596
-14.086572
-42.617129
-59.229172
-36.609474
-26.771903
-42.825840
-43.423766
-32.313274
-35.927408
-51.100923
-50.423718
-32.842735
-44.331066
-11.538271
-10.742762
-22.619672
-18.630684
3.380648
-7.733285
0.168216
-17.790040
-18.242243
-15.780574
-20.382203
-23.691378
-38.681583
-54.976741
-58.193969
-63.729569
-36.315320
-42.078901
-27.466128
-19.382526
-17.407634
-28.562946
-27.510968
-33.366293
-46.348179
-22.343923
-10.355662
-15.160691
-0.978892
22.205347
39.872203
24.148823
27.393151
16.551223
32.589580
27.709828
34.478454
25.287595
54.336761
44.725097
-0.769885
-7.313465
-0.576159
3.192409
-5.548609
-3.154144
8.043790
6.351151
17.881854
8.592442
9.766928
-11.554113
-30.212010
-53.272891
-54.755433
-50.862288
-47.423883
-45.568833
-34.042298
-22.074529
-52.222934
-28.226184
-50.084343
-70.419610
-69.436731
-80.066015
-93.204226
-119.878709
-127.377065
-128.895640
-125.177874
-125.620392
-124.229088
-113.860293
-124.737451
-129.307938
-113.303386
-124.864285
-113.034512
-90.077142
-115.573772
-109.588282
-97.571015
-106.055764
-103.494983
-103.375328
-78.456277
-78.394882
-78.367022
-97.918062
-92.638382
-74.315560
-53.932421
-41.849447
-54.269740
-75.541361
-66.432416
-48.090951
-54.218606
-57.954762
-79.972522
-67.913069
-51.595503
-55.548364
-31.217249
-56.493763
-40.866141
-29.809743
-45.668998
-31.294652
-38.238043
-19.214756
-0.782378
-20.722936
-9.361037
7.056332
10.057179
7.559861
7.494242
14.279472
-6.315170
-26.551331
-19.290734
11.793746
23.641159
14.769378
15.422812
2.392591
-12.603884
-7.588365
-26.246320
-22.260434
-27.150360
-62.386238
-62.691002
-54.328038
-65.697509
-68.804587
-60.264099
-62.612423
-37.463771
-50.087327
-77.946670
-74.808265
-93.207439
-120.303723
-104.375303
-115.723282
-125.251853
-153.955081
-162.772069
-179.655277
-197.009267
-193.551822
-185.558443
-195.875184
-187.292698
-188.790831
-209.399965
-202.620372
-154.501660
-143.904795
-158.522456
-148.390595
-115.304276
-110.213337
-109.536913
-112.816019
-108.401182
-68.424687
-70.502955
-85.468727
-71.314231
-57.045063
-33.721470
-49.329890
-30.063577
5.731349
35.458342
33.037313
29.469893
43.639498
74.501039
95.262785
80.064014
85.388279
67.555724
85.597792
84.726423

Trial 3

Time:  36346.475000  ms 
Normalized Position Data (in pixels from center of the road)
32.222064
7.180740
51.000018
43.676525
25.397876
46.254947
28.779293
33.513419
15.965176
43.400462
65.198274
52.537022
58.944705
75.192621
57.664891
56.396649
70.697946
41.866184
34.621454
24.925743
20.368406
-17.097734
-10.658635
-8.575392
-10.091454
-22.533103
-65.820364
-77.884326
-92.540015
-112.520159
-95.633997
-108.638990
-149.842282
-158.359462
-162.066805
-163.648960
-142.474428
-126.441376
-120.897067
-112.531861
-131.561355
-93.815282
-62.062438
-52.192425
-65.044067
-54.313302
-34.617455
-55.022072
-43.670737
-15.148831
8.886436
25.413101
61.218429
83.160347
86.974261
93.740498
78.907686
70.228250
84.281040
22.613368
-5.620745
-10.271699
4.209302
-8.007754
-32.700593
-51.095766
-57.635488
-65.110159
-81.967201
-84.608879
-102.933396
-129.686089
-152.959449
-152.187448
-148.994167
-135.903970
-117.263192
-116.568719
-111.799534
-95.695119
-108.618341
-86.145723
-53.940392
-56.551182
-45.459420
-28.396448
-43.441285
-40.447298
-34.494386
-39.247307
-61.967763
-90.540428
-105.223010
-106.116648
-121.564228
-110.593720
-117.695764
-126.470554
-110.563203
-124.177662
-137.403410
-134.448399
-138.255845
-142.453211
-125.471469
-122.014261
-116.776843
-104.870412
-63.387839
-58.616699
-78.065235
-47.507095
-45.288903
-92.921074
-72.263563
-57.596092
-37.969968
-25.413584
-31.280080
-61.830521
-36.916195
-32.240978
-32.183126
-47.684110
-64.650058
-36.894931
3.959223
5.258825
14.265412
0.197413
-3.577409
20.735805
1.147036
17.645337
29.953181
61.759136
81.028164
65.905952
64.139636
53.175292
9.423309
14.258227
30.146424
44.263456
37.596181
46.386495
6.145840
-12.222479
-13.858741
-29.939659
-53.436357
-34.534747
-72.720883
-95.293772
-99.838579
-122.585763
-126.244034
-133.980960
-124.660362
-132.518478
-139.714384
-134.515505
-135.239585
-131.220870
-105.973352
-63.162150
-46.128984
-38.080436
-21.206012
7.670873
25.115854
21.248347
40.717260
71.619862
76.525283
88.423763
106.234039
112.730527
131.750431
143.727749
146.328526
148.001122
147.178029
135.181601
113.663520
97.120782
73.292266
70.165434
23.666555
10.138623
-35.320211
-75.175369
-83.106037
-132.536781
-128.350762
-147.757557
-159.169916
-201.179967
-198.545570
-190.594007
-186.176490
-177.421510
-160.856623
-139.977953
-104.494768
-94.420811
-71.002202
-46.831228
-26.288787
-31.233677
-1.629414
13.643728
27.676267
31.591913
31.827357
25.355020
24.461681
25.328928
22.168598
47.512361
54.100152
74.571431
56.845889
52.836417
75.848928
81.206032
74.644186
72.428607
35.249615
44.116960
52.881586
30.027383
8.427844
-11.884778
-23.640707
-20.914851
-77.750356
-105.989020
-114.384076
-114.265421
-132.961729
-139.619593
-135.091555
-116.922350
-101.613793
-105.477045
-109.858026
-109.302151
-106.015082
-69.122110
-63.100613
-86.759946
-61.222190
-64.227918
-61.098102
-56.665642
-64.815191
-64.742742
-33.103152
-13.297786
-15.706566
-2.377463
-0.178478
-43.434391
-57.005896
-39.924838
-34.048771
-26.825266
-34.037344
-41.377459
-87.507892
-98.571641
-80.945143
-104.956054
-136.554044
-146.208728
-159.531364
-175.095463
-157.229267
-147.056802
-156.972099
-149.530513
-173.158347
-176.482239
-188.504023
-213.263862
-179.245489
-180.202930
-190.285785
-143.293529
-135.580971
-124.773901
-93.223479
-58.029645
-35.412306
20.715563
56.322759
71.407792
96.952631
111.377172
121.866387
164.445534
175.898696
189.229540
211.412465
189.628903
181.598861
134.235397
110.153981
132.226197
133.927964
158.142042
147.239384
146.190966
145.051215
153.135246
142.112333
129.000150
106.294479
92.238781
92.702365
88.981755
123.424283
103.471154
97.603213
112.205128
94.566785
110.808768
142.465967
145.493786
119.818038
97.549116
79.234422
90.531525
106.845980
133.809479
167.902834
155.741743
172.333325
212.213445
222.816712
239.259313
241.775395
238.993778
258.301762
254.325443
261.940495
286.393559
301.119511
292.728520
292.226017
272.148869
274.987126
284.986698
277.565434
258.802494
273.379704
274.233341
257.656254
258.630802
200.537907
161.631169
127.391079
84.446316
36.539334
4.590969
-12.050205
-64.389011
-69.977878
-73.551801
-131.737165
-147.231946
-185.457752
-219.511829
-228.319324
-248.172258
-254.498857
-278.693376
-312.408983
-301.171220
-301.214677
-278.905076
-232.908128
-217.590776
-199.836839
-165.425523
-129.135087
-89.028825
-56.719743
-20.151750
10.361540
8.094389
50.798369
40.624479
76.516845
67.603088
73.905639
83.659417
79.004998
42.166802
38.060835
28.262067
-16.635006
-10.717831
-54.944427
-63.707245
-104.850975
-148.495598
-179.069978
-176.295308
-172.155629
-188.636549
-185.980477
-177.250344
-185.625792
-182.717511
-165.491253
-130.800561
-153.872786
-122.192976
-106.998725
-91.233915
-95.301648
-79.263658
-56.466526
-47.351504
-60.082925
-60.726906
-80.423459
-95.312016
-114.593834
-124.683063
-135.136623
-115.807379
-129.737833
-155.112176
-158.406452
-173.863042
-221.107098
-224.759899
-225.668682
-198.762615
-188.011913
-190.507793
-242.346603
-209.989822
-203.422653
-201.283676
-194.678360
-172.137283
-150.238540
-125.909500
-131.787056
-105.005257
-65.983467
-63.200757
-60.877149
-28.864332
-16.605155
-36.064505
-23.773219
-7.344447
-3.642848
22.900861
37.379681
40.984324
56.285009
51.696203
35.977149
44.223243
42.763298
46.668701
39.833313
41.094031
65.602744
45.906760
34.035453
8.195420
-7.654072
-8.340377
-3.311446
6.206491
11.221127
-7.060407
-8.034495
1.493664
-6.796814
4.174066
22.532525
31.199006
23.650236
27.191005
-6.947999
6.961718
21.853422
41.607524
25.293397
2.603768
-15.579000
11.717192
20.083986
42.773102
51.739720
22.119496
12.001888
22.092010
5.070872
22.005588
29.837224
15.583098
35.096322
28.762310
24.273606
28.420290
21.295440
7.417602
31.264783
27.947827
18.479081
38.887790
30.284161
4.052188
-1.381987
-13.447059
-0.703565
-7.705713
-2.353619
-16.470398
-26.457993
-39.257756
-51.399833
-62.136540
-61.695514
-70.844685
-54.265616
-47.412035
-75.978449
-63.660239
-72.737268
-66.927305
-91.439284
-81.822299
-54.662845
-55.002077
-36.404682
-24.955207
-55.854981
-65.956031
-92.484655
-96.809148
-92.919855
-111.389035
-135.298961
-135.263184
-149.626702
-145.580400
-108.636571
-106.598100
-87.081865
-78.372378
-88.633423
-67.967810
-58.827532
-55.771086
-49.495309
-62.287305
-64.352057
-54.319521
-38.932687
-29.508478
-50.110819
-40.793968
-62.500977
-75.289063
-54.129392
-109.791595
-122.089123
-126.904876
-95.565854
-122.320640
-142.696535
-132.709775
-143.945032
-157.701550
-149.499237
-168.028751
-166.987047
-177.885952
-169.268352
-166.687270
-166.860251
-173.862931
-176.373060
-143.495500
-100.919701
-92.554903
-83.820192
-108.004971
-105.233226
-116.841228
-129.210247
-105.953883
-91.637747
-94.724987
-79.780682
-55.884345
-62.941084
-54.721637
-33.352774
-34.749470
-14.800732
24.979740
51.621429
85.384095
98.400853
93.233502
110.026881
106.811814
124.026009
151.114791
135.664726
97.599736
96.279687
88.715336
107.047620
91.860677
75.712326
50.010000
46.561490
18.854192
29.510760
10.747712
-9.261031
-2.182671
-7.475048
-9.490297
-3.964879
-22.120555
-28.950524
-33.944755
-30.356141
-6.782278
-15.480887
-5.458238
-5.319154
16.825073
32.633318
27.809715
54.121234
50.154728
43.163326
72.844564
58.792528
57.916762
48.976867
66.368799
82.176716
67.042625
48.791898
28.169535
37.595916
44.745805
13.953966
28.472161
11.581074
8.043788
9.725068
-1.431358
-2.568982
23.807517
11.765480
28.955775
50.004025
85.544408
92.624276
88.147823
110.124773
142.910772
111.102573
120.352537
116.820512
115.466760
136.581902
134.291788
116.855862
104.709634
99.864152
102.367630
85.896313
85.565510
87.670968
108.331955
96.427011
81.040980
106.444128
110.786176
142.479828
140.149516
117.045103
117.921835
90.067197
65.579214
48.058832
32.296839
12.645162
0.979684
16.481137
-14.429142
-31.277771
-47.623493
-53.104765
-89.732718
-87.818308
-107.243483
-97.205859
-123.762501
-139.388759
-151.701400
-130.127393
-130.287884
-120.743986
-134.409067
-149.638018
-166.795520
-168.209865
-153.816500
-144.705048
-126.254262
-133.338636
-122.814172
-95.121836
-65.072395
-66.411760
-60.694471
-47.821025
-24.655024
-41.864855
13.878611
20.658745
18.355795
12.528337
35.796893
39.861291
71.161558
80.419813
46.538838
24.915633
18.970298
-8.801758
-25.860594
-59.827229
-58.695017
-87.099418
-117.511337
-133.697867
-154.243332
-191.786667
-178.849254
-193.751592
-182.366917
-172.299200
-201.486935
-196.243563

Grass/Water - 0 pixels standard deviation motor noise

Trial 1

Time:  24904.426000  ms 
Normalized Position Data (in pixels from center of the road)
-103.332343
-108.140784
-113.444633
-116.922514
-120.801393
-126.117909
-129.179275
-134.521443
-139.737922
-142.319800
-144.504344
-149.451429
-151.860092
-153.756823
-157.733889
-158.669729
-161.935460
-165.029602
-161.866566
-164.371229
-166.424182
-165.807425
-163.268487
-163.978675
-162.232490
-162.227037
-157.880408
-155.224323
-153.692783
-151.570340
-147.508856
-140.435114
-137.579063
-134.948588
-133.579529
-129.801849
-127.127827
-124.791221
-123.339990
-122.981543
-123.327194
-124.920483
-126.570241
-128.307246
-130.083075
-133.816202
-135.507965
-137.131605
-139.129193
-140.256170
-142.272806
-143.142489
-143.143482
-143.106205
-142.904529
-144.464404
-143.628176
-142.397008
-141.848185
-140.405256
-139.584707
-138.567964
-136.602307
-134.669083
-133.638733
-131.719886
-130.426416
-129.199445
-127.157597
-125.127711
-124.480729
-122.579114
-120.771541
-119.836322
-118.349129
-117.818605
-117.612240
-117.096647
-116.686118
-116.608537
-116.323293
-115.707247
-115.866208
-116.115926
-117.490947
-118.274083
-118.997718
-120.112055
-121.654527
-124.010270
-125.548374
-126.860673
-128.260787
-129.602866
-131.102740
-132.526578
-133.931571
-135.072894
-136.509522
-137.802951
-138.691513
-139.657707
-140.395411
-140.564768
-141.246678
-141.882170
-142.380776
-142.115422
-142.216382
-142.234936
-142.014612
-141.952583
-141.660996
-141.452486
-141.124524
-140.731316
-140.698331
-141.982144
-142.702028
-142.871228
-142.045157
-140.756512
-140.275679
-139.764552
-139.208397
-138.955844
-138.467202
-137.112462
-136.623819
-135.562073
-134.827167
-136.721652
-135.247376
-132.993104
-131.470289
-128.295756
-126.825333
-125.539103
-122.453275
-118.969511
-117.139183
-115.335839
-111.346692
-109.519279
-104.946499
-99.890018
-97.550064
-95.126522
-91.926276
-91.301552
-90.584297
-91.104747
-93.117032
-96.180756
-97.498652
-98.995659
-100.508634
-102.709669
-105.041090
-107.172738
-110.162825
-113.321145
-114.923748
-117.857199
-120.779198
-122.342011
-125.049147
-127.615150
-126.298507
-128.129043
-130.002074
-130.325456
-129.734194
-131.187919
-130.458924
-131.246721
-129.318477
-128.799627
-129.738563
-130.098804
-128.489512
-125.437785
-125.498972
-124.118798
-123.946539
-120.874122
-119.516015
-119.822665
-120.486408
-120.648213
-120.704447
-121.097377
-121.171194
-121.867711
-122.769200
-125.103764
-125.597410
-125.154475
-124.977549
-123.559949
-124.554415
-125.181297
-124.779542
-124.506903
-126.761880
-127.646316
-128.889343
-130.381350
-131.260683
-132.640768
-133.386365
-133.978666
-134.426834
-134.167555
-133.584178
-133.145590
-132.911554
-131.688159
-131.778396
-131.757921
-130.928126
-130.534947
-128.586913
-127.477429
-126.989529
-126.453988
-123.095045
-122.748686
-122.559349
-121.567084
-121.639452
-119.867510
-119.249267
-119.931243
-120.998689
-121.271484
-121.288190
-122.669962
-123.157881
-124.744420
-125.269034
-125.764697
-126.925976
-127.870648
-128.296622
-129.520366
-131.430227
-131.988738
-132.804484
-133.317314
-132.156361
-132.819108
-133.044184
-132.131895
-130.076348
-129.207890
-127.883027
-126.823243
-124.419564
-122.953031
-121.637219
-120.392099
-118.766016
-118.213120
-117.651974
-116.464063
-113.888705
-112.243735
-111.318471
-111.440240
-111.855512
-112.228687
-113.539925
-113.619986
-113.544217
-113.767003
-113.502387
-114.209022
-114.413824
-113.783650
-112.887673
-113.269470
-112.508046
-111.743275
-111.531563
-110.395687
-108.988679
-109.078358
-107.731293
-106.590519
-106.632501
-106.931815
-104.729327
-102.513653
-99.314962
-98.379884
-99.323490
-99.745316
-99.444343
-100.291584
-98.591643
-97.679711
-99.211078
-100.452686
-103.990245
-104.699301
-103.634284
-102.581745
-103.245145
-103.781371
-106.841641
-108.075462
-108.036423
-107.986201
-109.031175
-110.287228
-113.077252
-114.115451
-114.725367
-114.784680
-114.885825
-114.862950
-113.645404
-112.169540
-110.211689
-108.775355
-108.242037
-106.919070
-106.289545
-104.954080
-102.736305
-99.907817
-99.387692
-98.249357
-97.792367
-97.963277
-98.342192
-100.432596
-102.232282
-102.564729
-102.412088
-103.944700
-105.313233
-107.714324
-110.096893
-111.943746
-114.861882
-117.748180
-119.567070
-121.518878
-122.727382
-123.712679
-125.183872
-126.331245
-126.450758
-125.829514
-125.523051
-124.376025
-123.180039
-121.943569
-119.986858
-119.066039
-118.028524
-117.390925
-117.880776
-118.128514
-117.439080
-116.032876
-114.759262
-114.925468
-115.438593
-115.959072
-116.182439
-116.968778
-119.748055
-121.903081
-124.888876
-127.692805
-133.120813
-136.162115
-138.218678
-140.101444
-142.799790
-145.415519
-151.043648
-154.080802
-155.863775
-157.051001
-160.837827
-161.950930
-162.855717
-164.225499
-165.722611
-165.329347
-165.331101
-164.303942
-162.928163
-162.168520
-160.007670
-157.737861
-156.119351
-153.850306
-151.563771
-149.719272
-147.135259
-144.594678
-142.854271
-142.060499
-141.929369
-141.888455
-140.763906
-139.137090
-138.290638
-138.032623
-138.411632
-139.717408
-139.572555
-139.676523
-140.735163
-142.164292
-145.003063
-146.738105
-148.196708
-149.152010
-149.906669
-150.604748
-150.580308
-150.640615
-151.032705
-152.295470
-152.898039
-153.257777
-153.588581
-154.296135
-155.803253
-156.361500
-156.476632
-156.188672
-155.714942
-154.816489
-153.894691
-152.518450
-151.016458
-150.000235
-149.420468
-148.810033
-148.124420
-147.273724
-146.677079
-145.972237
-145.012337
-143.662159
-142.600640
-142.456288
-143.086780
-143.497366
-143.538782
-143.700887
-144.203467
-145.719725
-147.298799
-149.023729
-150.508673
-150.723783
-151.102321
-152.182885
-154.041457
-157.331860
-159.076841
-160.651547
-162.298806
-163.857507
-166.150720
-167.287561
-167.647533
-167.572863
-167.952888
-170.056772
-172.581436
-174.478160
-174.763425
-173.593164
-173.472681
-172.663131
-172.196466
-168.336599
-165.453284
-163.905875
-163.116553
-159.586287
-158.833248
-157.555350
-155.313857
-155.025986
-153.837111
-153.040237
-152.367795
-151.278158
-149.527461
-148.455090
-150.384330
-151.048425
-152.484777
-153.773828
-152.463946
-154.155473
-155.490943
-155.581711
-154.649622
-155.267983
-154.574367
-154.989356
-155.650824
-154.086484
-154.922884
-155.146127
-154.167997
-152.724903
-153.563379
-153.852727
-154.774692
-154.378785
-154.085813

Trial 2

Time:  24857.485000  ms 
Normalized Position Data (in pixels from center of the road)
-100.576432
-98.756792
-96.100043
-92.161363
-91.613123
-90.286115
-90.889778
-92.190158
-91.868866
-92.846436
-95.974905
-99.679610
-102.062046
-106.281737
-109.396542
-112.031094
-116.204808
-120.208666
-120.473774
-124.184438
-127.691126
-131.105566
-130.026176
-132.870481
-135.365491
-135.580099
-134.415383
-135.894503
-135.218228
-136.262546
-133.775347
-132.660358
-133.162987
-133.550269
-133.735323
-128.614611
-128.285635
-127.589430
-125.612162
-122.612179
-122.511358
-122.187975
-122.913362
-123.980020
-126.232751
-128.581196
-131.339243
-134.441025
-138.309850
-144.986685
-148.458187
-152.415561
-154.849060
-159.040452
-160.498168
-159.588733
-157.477845
-156.954291
-152.610385
-147.487238
-141.766936
-137.512876
-132.156658
-126.218914
-122.504321
-117.191230
-112.279739
-111.796617
-108.208431
-105.174250
-104.778849
-106.391441
-105.474362
-107.101117
-106.839916
-106.758458
-111.287275
-113.744513
-114.423830
-115.248520
-118.252252
-123.767675
-125.005347
-127.831072
-128.882780
-132.982728
-134.917635
-135.082149
-134.980024
-136.234634
-136.194007
-134.841683
-133.357795
-132.307442
-130.085284
-127.593201
-125.088747
-122.108733
-117.740637
-114.582399
-111.375820
-108.191931
-105.096837
-99.653888
-97.183819
-95.370574
-93.418016
-92.818423
-92.296803
-93.032414
-95.444175
-98.924303
-103.020650
-108.645620
-115.051150
-122.172821
-128.433938
-137.314136
-144.793446
-150.786589
-157.649887
-164.534179
-168.597870
-173.175724
-177.018963
-178.624539
-178.525265
-178.691137
-177.577450
-174.083652
-170.716730
-160.900791
-154.186194
-148.723163
-143.509425
-132.419145
-128.836364
-126.649153
-124.308548
-124.409494
-124.207682
-127.039692
-129.524228
-134.637781
-140.476297
-144.987364
-149.575909
-153.481403
-154.927451
-155.069933
-153.904387
-151.003801
-143.986712
-138.088374
-131.491393
-124.805263
-118.424247
-110.416221
-105.832488
-101.702215
-98.464576
-96.405255
-95.157338
-94.415114
-94.800525
-94.901845
-96.974670
-98.296818
-99.160635
-100.848214
-103.613922
-110.934701
-113.992700
-116.132361
-117.979397
-118.562686
-119.267423
-118.914551
-117.810719
-115.885577
-112.019842
-108.067504
-103.909234
-99.507867
-95.074082
-88.509092
-84.810982
-81.311794
-76.613329
-75.599394
-74.919325
-75.933692
-77.629405
-78.397515
-82.379801
-87.186003
-92.882960
-96.241987
-102.294671
-107.605038
-110.531140
-112.777932
-114.990396
-114.842265
-115.138266
-113.769353
-113.315159
-113.495836
-113.722136
-113.507384
-113.856757
-114.570743
-115.321701
-116.306004
-117.216065
-120.003795
-122.107750
-123.665227
-124.883604
-127.393662
-127.680754
-128.012350
-128.290383
-129.082423
-129.459321
-128.047425
-127.086525
-125.158064
-122.966716
-121.359974
-118.436839
-115.061514
-112.169293
-108.544316
-105.845046
-103.948758
-103.320810
-103.197085
-103.740843
-106.036078
-107.634949
-109.229700
-110.701610
-112.361959
-113.654965
-114.459538
-115.890305
-117.391288
-116.141816
-117.396483
-118.908070
-120.954397
-118.502485
-119.470705
-119.728722
-118.377253
-116.213998
-116.312660
-115.463601
-115.225804
-114.644527
-113.046350
-112.860553
-112.814319
-112.983853
-114.823076
-116.069166
-117.283719
-118.989900
-120.183724
-121.452774
-123.903900
-128.965335
-131.604359
-134.769513
-138.746366
-139.525581
-140.351605
-142.279684
-142.944255
-145.140570
-145.372508
-143.764095
-141.620757
-140.562770
-137.474725
-134.304311
-132.037634
-128.714662
-125.003090
-121.172785
-118.200033
-114.513053
-112.062362
-111.006487
-111.283080
-114.728867
-117.817435
-121.425783
-125.685421
-129.994876
-136.618251
-142.304367
-148.526400
-154.128613
-161.438244
-169.214339
-174.392404
-180.086157
-184.333987
-184.694915
-185.345982
-184.558337
-181.807892
-176.098550
-172.270727
-167.883507
-163.016199
-155.552370
-150.778328
-146.201169
-142.283091
-137.591128
-134.854819
-132.148353
-129.764202
-128.110577
-126.450192
-125.937296
-126.134586
-126.396529
-128.865816
-130.248747
-132.755193
-135.318842
-138.385775
-144.834142
-147.397849
-149.204383
-151.042925
-152.206633
-154.191851
-154.839710
-154.741324
-154.131358
-152.246324
-149.757571
-146.626423
-143.330171
-139.961009
-135.639118
-134.158207
-133.115832
-133.198197
-134.049164
-135.019471
-137.459213
-141.320917
-146.088471
-149.939901
-155.454795
-161.454169
-165.986127
-170.793185
-174.472295
-176.448604
-179.266833
-181.965513
-183.925228
-185.529795
-187.024342
-187.464425
-188.379530
-187.950452
-186.529051
-184.680696
-181.362163
-177.620529
-175.313853
-171.500142
-167.286471
-164.641492
-160.278181
-155.992029
-151.788299
-149.738428
-148.873225
-146.883724
-146.544035
-144.489022
-146.268032
-147.527585
-147.278603
-147.246647
-153.744046
-154.532835
-155.975762
-162.942500
-166.504897
-166.970365
-166.836360
-171.952604
-171.576834
-171.222998
-172.943679
-172.476662
-175.641892
-177.391335
-177.714774
-177.779584
-179.380475
-182.031623
-181.076113
-179.720469
-179.704923
-180.582012
-179.951487
-180.476984
-179.819841
-179.691826
-178.768553
-177.023955
-175.241222
-173.369861
-169.653270
-166.464597
-162.651927
-158.170304
-154.050484
-147.162758
-142.700875
-138.835134
-135.299446
-129.397002
-129.229551
-130.190843
-130.410120
-131.981258
-133.714127
-134.412987
-135.897347
-139.276898
-143.209109
-145.880445
-150.253068
-154.504780
-157.368017
-160.797873
-164.817678
-167.159509
-169.961372
-170.553362
-171.867088
-171.519940
-171.822649
-169.514435
-167.846177
-166.767058
-165.594762
-162.134243
-161.635745
-161.148331
-160.573357
-160.178352
-160.690501
-160.916169
-160.786734
-160.642241
-160.595010
-160.975014
-161.783185
-163.146843
-165.817610
-167.379118
-168.853784
-170.267857
-172.316198
-173.773643
-174.995186
-175.680767
-176.490778
-176.822459
-176.466453
-175.819831
-174.872832
-171.952591
-170.506080
-168.907756
-166.588773
-164.572816
-160.338706
-158.028698
-155.322659
-153.181375
-149.161372
-146.660523
-144.569163
-142.171842
-136.263661
-133.335847
-130.441768
-126.903993
-121.075765
-117.989468
-114.475781
-111.780195
-109.628243
-106.223183
-104.528674
-103.905645
-104.080263
-103.651775
-104.475246
-105.346828
-106.152525
-107.878282
-110.061762
-112.091907
-115.186203
-117.702978

Grass/Water - 4 pixels standard deviation motor noise

Trial 1

Time:  24782.247000  ms 
Normalized Position Data (in pixels from center of the road)
-101.990696
-99.547036
-103.052793
-95.981231
-96.833743
-91.920655
-90.513826
-94.766136
-95.621666
-101.795837
-99.963640
-92.888574
-95.205276
-95.279789
-93.850122
-97.127721
-95.623661
-99.718243
-103.251242
-106.395423
-99.132222
-105.773490
-104.415773
-103.879147
-99.922757
-104.840370
-109.630548
-110.761502
-102.629136
-97.219268
-101.469432
-104.088059
-100.467532
-101.792295
-103.553706
-105.147125
-105.729595
-104.135563
-104.152168
-99.499043
-106.563027
-104.768313
-97.991978
-94.993885
-96.125918
-93.153587
-95.896448
-100.168329
-96.122101
-90.973399
-97.302394
-94.739548
-93.179621
-90.570336
-90.811518
-89.517638
-90.874545
-94.223862
-93.791533
-95.124190
-89.562383
-88.599361
-88.795392
-85.033731
-80.471136
-74.634597
-61.652238
-64.966844
-61.940011
-58.024519
-60.982955
-56.251690
-58.027146
-59.974230
-64.348859
-69.960706
-74.080121
-80.740178
-74.521475
-82.212601
-83.251987
-87.598293
-87.430862
-85.937740
-87.616503
-95.948270
-99.694640
-95.965931
-97.367716
-92.321635
-88.089470
-86.571346
-91.640593
-89.649846
-92.363451
-96.783162
-98.218452
-89.891605
-84.815818
-83.760323
-84.904229
-87.849655
-89.588822
-88.435033
-88.432776
-80.747964
-82.999798
-79.520087
-74.705105
-67.828613
-66.957909
-68.143787
-60.522622
-60.914494
-69.640007
-74.941575
-77.539053
-91.614733
-93.752717
-95.583577
-100.534345
-99.739139
-109.301729
-115.460557
-110.322907
-115.551549
-118.276251
-119.062502
-125.590117
-128.975213
-128.604784
-138.627465
-138.620498
-136.052422
-146.174464
-144.498678
-144.770294
-146.256333
-146.942582
-146.216721
-137.315644
-134.103071
-133.467214
-124.689140
-115.898326
-112.056958
-111.090185
-110.393145
-110.057072
-111.256821
-102.165656
-99.267615
-91.920158
-89.513012
-90.837019
-88.552093
-85.476017
-86.465893
-90.553538
-87.089615
-87.679278
-88.675195
-95.131121
-96.923432
-101.819991
-104.408186
-102.084621
-102.860334
-108.952947
-110.101596
-110.238416
-109.305780
-108.965357
-104.941009
-112.066450
-119.563266
-116.191000
-116.650760
-114.355865
-112.169939
-111.400724
-105.427112
-108.477531
-106.140836
-110.402892
-108.881751
-110.674100
-111.668249
-113.533634
-112.879097
-108.360360
-113.355056
-110.075642
-101.737285
-108.114392
-107.207860
-100.999618
-107.493863
-111.971348
-110.670108
-108.605400
-109.251792
-107.350813
-106.966461
-102.058590
-96.233379
-100.292364
-98.376676
-97.462805
-95.346973
-90.925570
-89.718204
-84.791581
-82.962302
-81.711712
-83.918833
-81.470492
-84.285076
-86.933509
-96.663011
-96.108103
-93.681024
-97.020640
-100.871995
-99.309371
-110.336571
-115.340801
-112.528400
-116.224950
-115.824526
-123.530291
-127.409510
-134.427213
-136.032094
-132.119507
-128.061135
-126.609043
-127.602686
-129.025098
-129.028482
-129.508240
-123.035113
-120.972609
-120.368595
-118.455266
-116.528471
-113.339401
-110.980451
-114.723908
-117.817577
-109.201191
-109.167999
-108.159327
-112.756383
-109.440224
-106.964703
-101.480511
-96.921341
-96.459008
-98.909248
-96.874933
-93.739656
-88.094903
-87.559483
-86.728125
-90.478608
-86.695206
-94.172919
-101.164611
-104.274169
-107.735690
-111.226825
-119.582537
-125.855190
-124.540892
-124.546930
-130.829759
-131.129395
-124.316880
-125.225620
-119.048364
-121.954035
-130.068653
-133.413156
-136.194783
-135.005707
-138.275102
-145.411622
-147.806384
-146.042283
-140.877258
-139.627405
-136.110390
-130.138382
-133.720777
-135.384880
-139.151843
-143.429029
-140.303558
-135.244363
-137.380274
-136.229035
-133.021104
-130.112415
-130.925763
-130.067059
-132.593766
-132.074400
-129.799672
-132.806642
-141.919347
-144.193818
-139.007389
-140.929772
-144.199698
-147.750468
-143.618817
-143.048805
-143.044381
-148.785144
-149.712707
-152.328174
-152.524903
-154.567180
-154.186732
-151.533394
-160.503125
-166.134113
-161.919979
-159.023063
-154.184832
-158.852798
-156.198117
-151.761300
-153.881736
-139.704941
-149.219860
-142.523351
-137.008521
-128.512640
-124.761426
-126.111864
-119.243240
-127.428255
-125.921422
-121.279478
-130.309623
-124.378682
-122.874911
-119.449921
-109.720050
-109.743852
-110.922593
-113.058399
-117.009978
-110.523111
-109.795725
-106.639065
-101.832437
-98.936502
-93.765104
-90.104809
-90.726423
-91.662661
-90.788179
-92.718984
-88.668569
-85.332394
-95.875911
-100.119718
-100.898013
-96.122267
-96.534578
-95.264615
-86.511410
-86.642985
-81.161060
-75.634181
-80.970611
-67.088604
-62.795552
-55.845618
-52.605696
-53.333022
-57.295510
-58.885225
-63.584947
-59.985344
-56.016097
-60.851352
-60.266003
-58.764582
-66.590405
-66.397841
-68.115828
-75.868854
-78.495276
-81.006699
-89.194611
-87.868648
-89.798134
-97.330897
-100.772083
-95.926840
-96.608071
-100.143608
-99.849132
-103.066759
-94.362043
-97.419719
-92.909087
-89.736632
-88.625149
-83.333151
-73.013809
-72.401060
-77.607406
-70.853754
-66.434785
-71.641946
-71.089419
-70.162352
-72.963311
-71.838749
-76.462804
-75.900363
-79.648938
-87.912023
-88.694573
-79.196454
-78.044386
-74.371772
-80.453357
-76.959701
-82.625335
-86.137742
-88.462791
-90.432633
-86.883332
-92.404868
-94.080729
-101.660143
-97.593870
-103.971676
-103.051954
-105.151759
-108.775594
-112.627381
-119.680234
-116.944647
-118.898770
-121.946462
-127.115629
-125.026841
-123.870777
-120.613505
-116.616467
-113.045283
-107.494749
-100.879698
-103.010294
-102.019201
-104.770896
-97.934404
-93.993213
-99.973791
-99.523071
-93.715565
-87.507868
-94.651849
-91.536145
-94.121573
-85.520431
-83.410515
-81.571071
-87.076470
-88.122787
-87.930992
-87.003682
-83.020559
-78.542342
-85.532721
-89.764903
-98.599703
-104.205641
-104.880662
-112.937962
-115.907635
-113.391883
-111.646849
-114.661348
-117.046189
-122.445653
-122.298447
-118.864637
-114.457178
-113.315393
-116.975402
-121.009244
-122.538724
-119.526861
-118.596482
-113.028313
-113.028537
-116.420491
-111.168745
-100.733421
-98.997814
-107.005600
-108.311375
-112.921407
-109.285461
-103.356334
-99.411731
-99.310393
-100.816174
-100.827734
-100.871716
-108.711404
-105.063827

Trial 2

Time:  24925.379000  ms 
Normalized Position Data (in pixels from center of the road)
-159.483361
-158.711311
-162.017459
-163.282710
-166.720899
-169.783316
-169.615269
-165.615637
-169.312600
-167.397216
-166.573878
-156.260103
-156.175125
-150.470812
-144.617501
-141.586180
-128.975236
-123.927768
-121.219225
-118.899965
-113.279017
-110.445727
-111.478526
-113.730885
-112.264167
-106.951799
-104.987482
-94.778189
-101.591491
-98.625259
-94.666267
-92.841273
-93.662810
-99.229372
-103.711162
-102.457594
-103.771951
-112.722352
-106.244260
-119.195826
-118.526190
-120.187896
-117.427306
-116.389851
-118.235410
-127.320311
-124.603684
-125.947966
-129.779579
-140.607549
-140.553570
-139.714651
-140.363274
-148.153394
-154.141247
-154.702991
-149.012370
-146.614642
-140.948058
-139.243633
-143.649370
-139.309815
-137.954705
-129.846848
-127.906679
-130.434197
-127.537803
-122.528513
-118.624135
-112.941665
-110.945437
-109.359090
-115.383543
-117.755511
-125.103700
-128.715284
-121.175081
-123.129670
-128.597203
-134.578422
-132.165463
-127.759503
-134.705656
-139.201045
-142.843884
-148.099116
-150.539892
-149.367871
-145.800255
-139.875859
-139.294683
-137.433806
-133.505936
-134.740229
-126.161968
-122.831403
-126.809375
-126.481877
-126.343838
-125.197393
-128.980622
-134.055134
-131.228921
-127.056417
-128.594341
-124.742969
-121.069208
-120.901421
-120.440427
-119.315587
-118.814653
-124.408717
-124.256269
-127.571792
-124.971349
-118.348307
-124.817999
-121.364122
-115.506395
-117.629836
-122.140647
-119.783198
-123.814147
-124.798596
-127.734768
-122.768202
-121.697732
-126.821270
-132.499254
-135.351627
-140.030459
-137.811983
-138.560228
-140.370870
-136.632039
-141.510753
-148.458583
-151.958314
-150.013769
-151.460551
-144.308316
-151.059900
-155.134639
-160.769363
-159.151791
-154.615569
-153.926477
-150.431374
-151.519198
-143.766056
-145.610225
-142.690986
-141.556680
-139.159941
-138.141806
-125.095784
-122.706844
-125.083918
-120.841507
-116.982174
-123.606290
-119.044285
-117.240793
-115.268441
-116.150173
-110.709975
-114.680822
-113.360932
-114.855672
-111.625211
-110.194270
-112.238225
-114.020046
-118.150076
-127.066080
-122.645150
-123.587336
-125.442121
-128.474165
-129.202288
-130.517112
-122.646323
-125.926095
-122.872181
-118.665172
-119.203405
-122.565440
-126.915122
-124.638050
-122.712138
-122.141267
-119.344204
-119.445313
-121.586172
-116.579629
-113.090689
-112.622312
-117.894779
-111.414723
-115.231894
-116.737107
-108.540966
-112.763894
-111.344126
-114.586391
-114.414608
-118.708649
-120.709096
-122.278200
-125.978841
-125.766778
-129.657466
-137.159875
-135.979362
-140.950432
-143.292523
-139.949708
-143.109735
-141.070862
-142.156607
-143.144073
-143.612232
-141.728799
-140.147364
-136.317254
-135.449929
-134.651134
-129.870820
-128.920995
-120.062183
-116.921977
-115.168458
-112.154669
-108.363578
-114.940807
-115.444578
-108.552132
-105.311437
-108.542070
-103.196103
-100.801284
-102.205811
-93.075186
-90.766276
-93.447125
-95.534201
-99.090537
-98.769308
-99.491817
-104.372823
-105.657864
-101.236426
-103.495428
-108.190165
-104.483082
-110.024024
-107.821831
-105.309124
-113.744176
-122.018216
-124.480705
-125.780887
-128.873582
-126.933576
-121.831996
-126.919385
-124.947544
-125.445436
-126.139349
-121.711719
-122.132157
-128.880361
-130.004627
-140.425321
-141.157029
-147.068904
-147.069214
-148.692766
-156.950350
-157.469620
-168.258467
-164.391705
-160.156805
-156.262632
-152.271538
-155.209007
-152.716056
-151.144101
-159.068326
-162.021137
-156.780443
-164.385633
-169.111001
-167.783248
-163.821320
-164.392898
-159.483104
-163.290479
-164.091490
-166.145475
-164.642314
-167.443737
-172.341704
-177.689898
-178.691484
-180.964573
-187.466363
-182.904027
-181.495676
-181.907769
-186.299365
-194.717154
-202.423466
-195.956183
-197.463278
-197.847210
-197.503579
-201.049885
-199.975153
-201.902801
-193.762641
-188.917013
-190.093007
-190.064355
-191.189919
-193.713533
-185.711383
-181.528662
-184.204451
-180.144468
-174.108338
-171.463642
-166.263840
-162.939304
-163.293712
-161.360128
-160.504266
-155.278591
-149.955921
-144.710977
-143.026596
-144.419424
-147.861203
-142.402603
-134.644841
-129.070706
-121.067539
-118.388923
-115.959977
-107.859333
-108.373359
-101.836826
-96.003429
-94.301374
-96.909695
-96.336136
-95.133700
-94.083622
-95.929028
-95.183547
-100.763858
-103.389932
-103.082511
-105.855850
-106.741607
-113.313526
-117.642092
-121.409579
-130.853489
-126.049286
-133.320583
-136.309023
-142.231876
-145.776190
-145.835398
-149.268198
-154.860240
-150.110708
-146.679211
-145.194249
-154.730989
-154.749550
-160.715010
-165.047524
-162.002309
-161.895939
-158.527776
-153.662248
-153.940124
-156.022966
-155.938132
-160.622495
-160.162455
-161.994416
-161.311058
-156.491404
-158.160470
-157.659128
-155.588605
-152.729657
-153.105086
-156.499981
-163.196844
-153.010347
-143.017917
-136.146102
-132.148466
-126.279707
-129.793644
-126.055997
-124.271918
-128.821625
-127.084073
-128.909708
-128.523802
-125.052817
-127.996842
-128.800472
-138.232768
-134.884510
-135.525561
-132.353221
-137.963658
-136.540928
-138.567551
-139.957432
-134.259259
-133.370536
-129.896254
-125.417031
-125.712336
-121.811952
-119.730151
-116.991111
-115.054404
-113.629372
-111.121866
-111.342205
-109.277990
-108.141553
-112.797757
-111.657720
-101.764738
-94.169927
-91.317052
-95.289421
-91.692933
-94.456085
-86.185356
-85.519147
-83.413591
-85.262201
-85.868015
-82.260947
-80.721398
-80.332065
-86.245616
-84.129746
-86.776587
-88.125347
-90.605407
-90.789957
-89.717670
-89.271758
-90.923836
-89.941051
-88.252576
-87.284149
-87.507891
-91.496678
-91.990580
-87.447218
-84.469555
-92.579651
-93.615463
-91.747983
-97.307076
-103.028372
-111.082813
-117.113068
-116.947807
-121.883520
-126.690216
-127.116526
-135.160653
-137.531368
-136.918981
-135.673451
-131.885966
-131.874236
-128.628021
-127.481479
-122.329693
-118.412993
-118.110562
-117.406409
-116.947886
-111.249737
-110.795992
-107.401176
-106.644693
-98.778768
-96.659025
-98.107279
-98.668541
-103.412464
-107.706854
-104.628204
-104.133681
-105.703844
-110.774113
-114.525129
-123.628880
-123.992945
-125.666547
-127.100607
-134.219048
-126.589570
-119.496730
-123.752647
-121.884704
-115.370372
-115.841838

Grass/Water - 8 pixels standard deviation motor noise

Trial 1

Time:  31949.542000  ms 
Normalized Position Data (in pixels from center of the road)
-97.989700
-85.685505
-87.459341
-88.353520
-81.257201
-82.291116
-81.687270
-72.758504
-65.239773
-71.186532
-64.206770
-60.924812
-62.100984
-52.264408
-51.047246
-45.889366
-45.117507
-54.047283
-59.695596
-54.729073
-64.829183
-65.398553
-69.634896
-58.115474
-63.487299
-68.482127
-62.854697
-72.924563
-89.313206
-104.956665
-116.892011
-112.565019
-127.654800
-128.601550
-124.681649
-129.375368
-126.601119
-129.613818
-124.199899
-126.431739
-111.138712
-108.440561
-102.472625
-100.921322
-99.301494
-108.511381
-111.224735
-102.340962
-93.956979
-102.013916
-106.008893
-89.958230
-89.698781
-90.280482
-95.495671
-93.984141
-91.882269
-97.312136
-95.015450
-108.709524
-119.307138
-125.299063
-138.480209
-139.904390
-147.337823
-151.807766
-137.772722
-141.217401
-152.695775
-155.024688
-155.807676
-151.365766
-154.726215
-150.142774
-148.493689
-140.427845
-135.288924
-132.613974
-142.129830
-119.896524
-126.956609
-122.486717
-128.993962
-133.757990
-145.740700
-153.179024
-151.759884
-147.586428
-157.926385
-153.917620
-168.663754
-158.883882
-181.750691
-187.772191
-201.320662
-206.292593
-209.108160
-220.783791
-230.396467
-236.348066
-226.464399
-230.852156
-224.210493
-219.073469
-211.949934
-218.023115
-220.905684
-211.913496
-222.692747
-211.770567
-219.389280
-213.480467
-212.098082
-204.393553
-195.478819
-199.520323
-198.196348
-204.533628
-201.362242
-199.367918
-191.093049
-191.724396
-198.114411
-184.937531
-173.676482
-158.852080
-160.919311
-156.112365
-151.440795
-136.971630
-122.858105
-118.854687
-118.820691
-112.310006
-105.967051
-98.167002
-89.148887
-77.330133
-77.847894
-78.958001
-69.419340
-67.649155
-70.899887
-72.930901
-69.290343
-68.763988
-60.521277
-63.739342
-69.442667
-73.315219
-76.070018
-80.908794
-104.381053
-117.821705
-118.389142
-132.195434
-130.342605
-144.376494
-127.176734
-130.112596
-131.937055
-134.104172
-140.764670
-151.119061
-154.984418
-150.997989
-146.496439
-127.728597
-134.362651
-132.976929
-128.655044
-128.169772
-116.231376
-115.770413
-115.725374
-120.252819
-122.014980
-119.386031
-100.806465
-97.724018
-90.267046
-95.690364
-89.612383
-84.638085
-87.873916
-83.498835
-76.936853
-63.745042
-55.473512
-71.370496
-67.894980
-66.090118
-63.608073
-53.008489
-54.009236
-47.724011
-38.991133
-29.036433
-33.556404
-24.908852
-31.523280
-27.638463
-36.961048
-30.503590
-45.187792
-39.406477
-33.794475
-41.414232
-43.220874
-37.186977
-47.927534
-37.145490
-40.866114
-50.810051
-37.233046
-29.616888
-33.142231
-32.405513
-21.769041
-16.033781
0.431857
-5.887938
-4.890678
-8.644879
-2.539287
-3.364307
-13.123238
-20.047101
-16.049226
-26.110757
-29.971318
-22.017128
-28.210072
-33.693929
-28.600328
-16.031789
-10.152047
-10.946126
-14.325201
-31.975596
-28.234475
-32.765378
-49.415938
-37.035927
-34.903584
-26.136806
-21.313759
-23.132663
-25.895742
-24.600902
-30.044201
-29.305940
-28.143362
-28.791796
-30.731141
-33.963390
-39.444697
-38.539544
-45.402240
-50.267446
-49.116652
-48.195687
-54.291382
-48.820924
-68.529225
-90.015750
-92.406334
-89.489101
-89.990410
-91.606955
-87.391246
-76.058385
-79.166034
-73.956239
-62.359946
-58.309038
-47.382893
-60.844395
-57.827934
-68.643829
-70.524939
-76.121687
-82.492942
-92.009883
-89.718849
-106.691330
-112.953924
-104.608762
-108.269899
-102.090315
-90.799888
-80.374089
-79.165865
-64.843411
-63.142419
-49.781308
-48.076527
-60.837383
-60.165969
-56.023755
-37.565993
-40.981205
-47.885092
-38.483937
-25.063425
-36.614077
-35.802624
-28.701555
-32.094362
-41.042487
-36.595838
-29.599613
-35.504109
-39.063214
-46.382663
-44.188024
-43.143597
-42.721066
-42.128512
-38.695293
-48.309541
-54.311725
-63.095378
-52.395933
-30.529196
-42.601014
-40.609507
-36.651550
-39.734142
-39.989733
-39.121354
-43.647936
-43.048129
-51.176419
-46.767045
-33.348298
-17.290245
-25.776919
-23.214598
-37.961425
-24.022460
-23.982371
-12.548719
-9.572450
-8.859814
-10.934794
-9.810227
-3.346277
-6.234311
-19.032766
-25.750698
-19.982283
-31.137199
-41.230750
-40.956884
-35.259155
-25.843209
-43.081919
-33.934084
-46.358247
-33.488086
-45.163700
-37.549986
-46.112446
-37.257998
-27.652187
-36.292759
-35.571464
-34.457338
-41.437071
-55.524963
-38.591996
-42.148694
-40.602892
-44.534341
-54.116763
-49.344210
-48.531514
-53.889582
-54.414882
-49.105058
-40.319746
-47.540200
-48.905846
-63.145572
-68.762523
-71.533998
-70.717000
-71.972329
-76.812218
-83.050405
-87.212327
-88.401448
-102.113243
-105.141730
-112.456273
-115.496673
-122.187103
-134.874956
-134.781615
-139.891162
-149.713921
-148.035547
-154.885654
-140.742583
-131.666647
-133.063375
-136.211464
-129.384641
-125.423144
-121.669850
-114.822278
-110.163249
-122.606634
-127.097399
-119.326364
-109.419900
-96.502326
-99.889431
-82.072431
-86.468104
-86.040876
-74.997274
-75.566001
-63.021483
-70.038628
-53.983023
-66.876372
-72.799350
-71.843667
-62.600492
-62.526892
-50.443970
-47.583630
-43.713122
-50.926494
-52.608425
-42.879447
-45.742702
-49.572993
-50.178441
-54.722168
-59.736366
-63.198406
-59.559824
-64.198225
-65.170224
-64.393777
-64.791781
-61.338038
-58.311486
-70.958287
-79.905573
-71.062625
-89.514130
-89.706194
-92.750796
-95.924901
-103.577686
-99.856732
-106.655627
-97.666615
-99.734088
-85.870509
-80.385170
-78.926951
-83.370594
-79.906770
-79.967445
-79.005142
-77.690305
-81.942197
-80.955875
-74.636639
-86.412506
-89.543674
-93.085423
-93.645786
-108.455264
-111.250178
-103.829434
-116.552174
-126.087162
-129.876738
-123.766310
-135.020403
-132.550608
-132.649448
-137.995172
-143.357576
-135.656746
-134.177750
-137.539190
-147.683853
-142.150734
-150.003001
-152.030348
-154.597615
-166.516238
-163.432518
-164.621807
-145.223331
-131.919923
-117.518400
-124.779459
-123.408821
-132.848714
-125.626634
-119.521931
-126.777923
-136.181118
-126.263019
-125.453819
-125.276127
-126.467804
-132.680566
-114.542608
-113.046713
-109.624899
-110.644955
-113.476272
-105.937813
-97.578860
-93.576150
-108.123147
-116.001331
-119.430051
-124.535054
-117.644267
-124.066261
-136.700170
-132.691654
-139.688845
-131.799309
-141.883896
-137.667094
-129.660071
-126.464563
-129.753534
-136.057263
-127.189646
-99.441479
-89.004521
-87.110867
-105.052793
-107.015056
-104.535016
-95.857826
-95.717067
-104.355063
-98.901160
-107.507186
-103.826222
-108.920902
-117.331546
-118.090364
-119.652525
-110.555902
-105.396391
-110.121416
-97.242303
-85.747329
-86.727118
-89.221129
-99.936500
-104.934085
-111.756138
-115.451782
-122.806367
-119.557020
-106.348743
-118.472407
-128.619474
-138.448390
-143.974587
-144.007420
-147.050371
-140.086432
-145.367671
-135.534959
-135.905927
-128.172237
-109.601580
-104.740592
-115.666687
-118.521899
-108.040770
-103.041536
-99.485170
-100.330837
-96.462642
-87.427468
-88.430461
-78.918250
-84.429568
-72.212224
-61.465208
-58.413613
-68.965274
-55.930140
-61.924305
-57.414207
-54.102683
-64.019593
-63.934881
-67.802502
-70.629859
-72.066329
-75.345113
-83.339785
-75.513531
-86.303661
-91.073564
-85.069006
-93.818541
-84.652735
-84.693101
-85.858293
-95.086091
-107.949037
-114.731286
-114.563626
-115.815690
-103.834206
-100.330877
-100.630942
-107.495047
-94.566426
-97.820811
-100.198848
-100.530885
-90.445165
-83.825546
-75.975326
-65.478789
-69.120006
-72.970666
-72.770307
-68.188665
-76.873332
-73.432262
-82.705467
-66.140042
-66.805404
-69.144158
-70.353125
-72.887164
-81.403901
-87.838134
-92.391724
-92.603889
-106.871736
-116.950935
-115.438269
-126.839053
-122.212242
-110.209340
-106.863308
-119.498696
-113.886454
-106.813452
-110.216663
-108.098083

Trial 2

Time:  25691.434000  ms 
Normalized Position Data (in pixels from center of the road)
-112.542156
-113.359322
-111.153740
-113.427345
-109.797980
-102.917232
-94.739430
-87.896377
-91.331655
-94.307568
-96.097009
-87.807381
-94.717780
-104.279201
-110.048656
-114.342951
-128.753982
-124.992271
-118.017303
-113.072278
-103.183566
-108.077772
-95.565776
-94.755042
-108.787901
-86.762514
-82.123255
-83.208107
-76.564553
-65.067984
-49.174411
-36.780113
-30.488786
-15.500861
-5.432228
17.047618
17.559609
27.148900
44.949220
45.461060
63.239254
58.083317
56.799169
61.875912
64.271311
54.933646
55.073052
46.125488
41.508054
41.933750
47.381689
34.694881
19.876738
18.595235
14.977955
11.250813
22.551076
31.090887
27.058332
29.501106
27.596019
12.474555
18.555507
12.893034
15.556941
7.982806
13.064293
4.244147
3.503971
-10.302383
-32.357045
-32.181072
-39.588643
-53.043577
-57.520114
-60.931890
-80.319068
-76.298589
-77.854464
-87.936942
-95.171685
-102.189915
-110.085993
-112.739404
-116.299657
-99.418676
-110.538831
-122.785409
-119.661658
-115.500603
-107.840733
-106.498113
-111.224235
-116.186221
-120.001820
-109.387654
-109.064717
-117.002828
-124.270429
-122.220781
-122.880245
-136.134105
-132.545643
-131.435361
-134.323055
-136.936899
-135.243416
-121.679759
-126.417510
-114.442851
-113.574287
-116.369173
-117.628129
-106.305266
-109.938286
-103.589517
-97.528502
-94.790693
-90.966219
-93.314350
-89.315352
-93.781714
-104.983411
-106.700114
-99.963360
-110.931633
-104.548719
-113.573965
-113.554933
-112.516943
-107.262034
-111.691429
-117.320436
-109.001001
-87.012800
-82.848340
-73.749068
-63.059260
-55.340781
-54.951775
-40.088244
-27.386364
-37.108281
-36.899441
-22.277827
-14.384522
-3.767362
-11.192796
-6.669480
-3.825950
-15.761881
-20.411661
-16.185693
-26.786655
-42.368226
-45.025409
-42.236134
-54.930331
-69.970496
-99.580359
-100.769554
-125.427573
-126.152421
-126.766152
-141.987936
-146.450912
-146.434690
-150.580883
-153.419640
-154.617828
-149.877218
-160.561299
-175.153083
-174.441403
-174.533506
-179.341475
-186.826389
-164.460674
-164.136068
-155.354901
-152.615671
-160.442659
-157.341089
-150.602950
-136.362263
-134.161758
-120.141964
-112.453506
-110.640090
-101.363117
-94.753714
-87.025813
-74.722101
-72.320751
-79.396597
-65.765060
-76.863238
-74.808475
-75.630669
-88.753568
-87.857000
-90.557730
-78.255506
-92.083983
-90.388104
-90.592580
-97.102081
-88.847986
-83.737768
-85.495152
-78.418541
-76.861511
-81.372660
-76.242806
-80.818116
-70.563579
-66.155740
-64.380101
-61.260231
-56.218497
-50.209389
-48.778711
-45.589766
-39.869455
-37.842285
-42.640759
-45.586308
-35.799093
-33.469558
-35.319872
-36.645020
-28.300217
-23.867196
-23.555998
-22.081576
-25.411850
-40.481777
-42.221021
-48.952284
-57.014050
-73.531944
-89.444652
-101.001497
-110.372903
-118.822767
-114.656399
-116.185372
-115.288267
-125.568055
-143.876524
-156.921053
-156.649546
-153.359249
-139.324020
-152.627133
-145.106775
-139.164842
-138.345238
-132.136553
-122.382935
-113.359796
-108.366611
-110.670404
-112.191101
-106.026232
-92.765978
-70.537465
-61.863332
-55.360135
-50.258494
-53.015748
-46.571588
-34.225589
-41.056356
-31.303107
-41.949362
-43.228441
-49.586673
-54.778637
-67.327659
-77.513331
-76.279451
-91.574861
-82.682838
-95.411154
-116.516953
-130.204571
-121.326029
-126.072767
-125.712806
-128.605070
-130.664422
-121.119591
-110.362716
-101.249097
-100.464722
-94.280061
-81.767550
-73.658964
-61.118516
-61.009643
-54.096055
-53.639922
-68.243258
-72.506098
-65.932415
-63.927503
-67.254989
-79.977866
-82.402648
-85.717410
-82.881286
-98.104301
-99.880986
-100.122229
-100.953086
-102.618704
-112.239259
-101.311378
-112.512061
-118.022494
-117.551552
-118.605715
-122.575556
-122.291730
-122.810379
-124.901812
-125.379148
-128.759664
-127.675797
-129.463073
-122.611203
-125.535430
-136.197944
-144.552227
-157.916416
-143.089634
-159.255382
-146.457587
-142.181286
-137.105317
-116.024978
-117.355692
-115.282248
-94.492040
-94.239382
-83.692642
-81.938155
-94.324735
-89.994383
-83.859029
-68.881901
-66.119788
-69.173614
-58.819240
-41.528945
-41.014027
-41.140943
-32.759215
-25.155300
-31.120941
-40.554320
-45.214506
-52.171072
-49.980221
-61.699621
-61.532163
-54.274826
-56.230656
-61.395621
-71.384996
-62.515429
-86.670421
-78.316208
-65.272815
-59.864991
-69.248837
-65.495245
-69.582113
-72.019708
-77.555262
-78.905358
-96.844748
-85.760530
-88.799525
-90.996129
-112.089914
-113.089276
-100.812519
-100.996801
-88.660613
-97.408894
-90.993443
-81.517366
-83.563591
-76.343009
-67.378513
-60.889569
-50.877149
-34.575950
-39.502079
-42.999137
-53.074506
-39.680800
-44.674721
-42.931110
-40.440635
-37.332680
-44.289698
-39.740582
-44.416430
-60.384553
-74.963378
-87.903529
-86.516236
-70.818094
-66.610833
-70.912036
-84.628822
-97.187987
-101.423047
-103.069470
-102.290617
-97.704359
-102.932474
-105.340095
-126.473912
-124.431070
-133.271643
-134.454328
-128.752262
-126.917411
-128.039261
-125.270142
-122.965035
-117.230395
-114.409542
-115.883595
-112.058535
-110.227797
-104.307671
-105.463698
-97.267170
-90.590313
-87.789469
-77.814399
-73.854808
-55.685409
-64.325380
-62.365341
-64.557640
-64.734710
-74.604055
-70.293426
-64.596429
-68.115622
-78.217193
-79.762706
-68.834454
-74.773273
-79.857609
-83.673267
-90.256277
-98.885616
-113.134984
-100.651521
-111.964899
-103.615108
-100.669418
-95.220301
-94.266863
-118.532651
-107.581290
-108.951266
-111.329805
-101.010262
-85.612558
-94.406733
-75.731976
-83.489501
-87.352966
-75.730868
-79.504230
-71.119943
-63.940839
-58.911233
-50.176952
-44.725917
-51.102494
-54.350077
-62.763559
-77.472586
-90.786010
-106.684510
-118.720757
-116.715091
-110.718471
-118.408233
-117.977631
-112.484913
-130.687843
-128.902071
-127.533923
-131.796624
-137.118638
-140.535237
-132.219771
-124.566216
-114.787781
-111.525851
-103.659349
-107.247683
-119.893127
-119.068167
-119.769062
-103.357015
-103.465882
-100.640396
-100.410100
-89.491284
-76.009352
-71.340145
-68.872850
-70.906535
-65.112416
-64.243052
-73.637207
-68.687539
-55.096300
-53.425390
-46.229418
-41.441377
-41.469597

Grass/Water - 12 pixels standard deviation motor noise

Trial 1

Time:  30980.987000  ms 
Normalized Position Data (in pixels from center of the road)
-138.573251
-132.340764
-106.797144
-106.217576
-111.668955
-147.593459
-150.196818
-169.191361
-171.355200
-191.445287
-179.369007
-184.925763
-174.187312
-170.911316
-165.640273
-151.851267
-127.620578
-112.592399
-117.818374
-111.295235
-96.180591
-106.707449
-109.205197
-124.031934
-117.590617
-126.233229
-140.157455
-123.487911
-136.760902
-139.524697
-127.935413
-145.326162
-132.123508
-129.110871
-131.446814
-117.696968
-116.714065
-113.713046
-104.128262
-109.119550
-140.969841
-142.169616
-156.480681
-166.162090
-184.759653
-201.114442
-197.582937
-191.004322
-215.877482
-215.332290
-223.077535
-226.064614
-216.753701
-217.988259
-198.895425
-203.427407
-199.932565
-213.625954
-210.200234
-198.183450
-185.209237
-194.943856
-179.614144
-167.169808
-167.425241
-169.710763
-169.754241
-151.186157
-145.725005
-149.333364
-162.456197
-155.649800
-161.967517
-144.634326
-136.704868
-127.031101
-120.482650
-95.838882
-84.353820
-58.169125
-39.510861
-22.502519
-4.017524
8.170587
28.402857
28.042855
-4.573783
13.568477
9.194435
-9.334345
-11.362110
-12.111316
-29.548354
-27.280598
-50.650769
-75.652347
-75.185486
-97.667859
-81.822862
-82.320428
-91.479015
-98.411670
-117.562066
-127.902867
-138.634035
-140.777246
-129.125751
-136.644128
-147.042679
-124.817920
-124.622475
-132.381083
-120.265331
-114.419588
-103.061914
-87.375408
-44.419519
-29.812482
-56.657965
-47.173525
-13.352166
-4.002324
7.494769
-2.400131
-6.577603
5.542666
2.299863
2.974572
12.893168
24.352684
28.519484
16.464177
32.241144
14.515722
21.552844
26.168458
46.119566
24.527139
24.992769
2.889930
-11.494229
-37.113620
-42.590977
-37.128405
-27.587149
-15.617781
-39.402783
-54.366331
-49.427309
-46.355182
-67.549104
-63.339884
-74.380323
-70.562385
-82.735562
-86.970736
-102.962548
-95.931863
-92.778836
-91.686493
-92.965623
-105.531956
-111.060577
-127.057903
-132.843953
-129.812168
-129.055485
-127.297574
-140.047954
-134.652936
-119.205000
-113.712455
-111.886798
-96.238230
-84.788926
-108.509668
-105.154215
-83.287576
-65.888720
-65.973345
-55.892450
-63.019177
-48.096767
-65.325729
-72.225263
-72.601366
-76.730615
-94.703821
-90.834598
-85.863022
-77.964362
-87.483017
-99.831105
-98.885592
-98.154531
-102.126934
-86.261900
-98.525745
-89.133990
-75.381551
-77.484909
-64.329328
-60.673297
-65.100838
-74.520041
-67.796726
-51.565667
-48.370784
-55.779960
-71.195008
-50.765378
-69.292834
-82.046435
-65.609924
-71.391672
-74.718818
-91.240017
-84.093538
-75.121605
-65.990635
-83.325977
-95.469855
-103.302984
-116.669157
-120.571752
-106.802493
-106.520218
-108.415506
-89.814147
-67.821785
-60.211249
-49.750941
-59.968448
-37.010036
-41.174243
-37.814851
-13.323492
-12.859716
14.848554
10.438816
6.922889
13.757999
10.812602
12.919141
11.623805
3.981792
-11.974765
-28.090037
-24.022360
-20.678116
-29.801738
-20.946069
-14.327176
-30.476532
-30.226573
-30.290533
-25.513285
-40.813375
-33.321099
-39.393095
-56.909986
-65.725540
-78.013838
-72.532579
-75.907228
-103.250131
-109.074960
-124.138329
-146.718192
-139.395398
-145.696369
-170.321593
-150.770715
-154.667023
-138.342741
-150.617520
-168.076794
-176.722580
-185.144913
-179.503533
-177.191778
-186.380127
-182.156076
-184.528614
-204.753750
-195.047805
-192.481053
-192.736462
-196.633482
-193.522185
-187.274803
-197.066543
-184.667674
-179.134070
-170.101491
-163.690965
-166.966828
-156.820001
-146.188123
-152.731386
-126.283661
-128.044300
-105.064804
-122.164813
-113.483750
-113.290766
-118.522130
-115.353386
-108.326524
-87.760749
-80.157503
-74.122962
-64.566540
-87.102951
-100.334790
-112.160923
-147.336020
-153.662830
-156.824494
-147.699619
-158.864545
-162.790394
-152.054333
-144.049145
-154.337264
-136.443969
-144.148072
-116.036808
-110.155228
-85.746609
-94.588627
-123.325667
-115.840062
-125.742920
-108.128035
-93.671480
-96.266490
-87.986235
-96.998860
-102.411336
-99.186877
-108.474225
-111.494004
-121.741725
-106.605894
-123.437606
-131.535837
-131.702507
-138.476014
-139.907638
-129.051161
-130.628570
-123.596889
-114.681872
-103.038721
-74.107717
-70.259959
-67.745506
-68.771864
-60.586835
-46.643230
-59.375234
-40.665568
-47.597633
-54.352963
-48.017416
-55.300056
-34.599907
-50.348877
-57.280749
-51.088737
-50.366376
-33.321083
-47.213758
-54.407648
-48.137690
-33.930558
-17.300864
-15.865925
-14.522290
-37.422465
-30.296999
-27.844964
-36.561122
-43.804192
-44.352001
-43.767073
-46.103561
-49.638608
-33.476273
-37.848361
-39.037113
-15.900272
-15.014000
-10.946651
-12.798500
-10.746847
1.279481
-17.649199
-16.088238
-8.491306
5.395083
9.359754
0.922548
7.409949
4.272830
2.910732
13.555150
-2.736185
-1.126283
1.548621
-24.760577
-24.687082
-44.280057
-55.742035
-43.665209
-48.953526
-57.580091
-55.063162
-48.145259
-66.664777
-74.920465
-106.874585
-96.919687
-98.931122
-90.248934
-92.458317
-95.415792
-89.407480
-76.305927
-35.732120
-46.895702
-63.708984
-74.370865
-56.124497
-55.210343
-61.497899
-83.528807
-80.265182
-107.888772
-108.675848
-127.817658
-114.147207
-134.168876
-142.220206
-134.615551
-149.266662
-148.404270
-150.683714
-151.569187
-147.274438
-145.715377
-160.275379
-179.335766
-165.299214
-172.131621
-168.332914
-167.265970
-163.460514
-172.058094
-178.418972
-179.123658
-184.978508
-156.811803
-157.314073
-153.792816
-154.156924
-174.483752
-162.829853
-179.034074
-166.953643
-142.527969
-138.613842
-129.821487
-119.884478
-118.075462
-102.095390
-125.061466
-122.545227
-110.023199
-111.721368
-115.346097
-132.690667
-138.289569
-117.496673
-123.277298
-101.042803
-98.728307
-77.178874
-60.780934
-49.557783
-39.519907
-49.658319
-39.173243
-40.351665
-48.804110
-62.769754
-47.147018
-38.920880
-41.317288
-48.888051
-40.266716
-40.732175
-44.649868
-38.203277
-27.712493
-22.734670
-7.054712
4.425025
0.134845
2.511526
-4.113401
-4.616370
-5.916339
-9.947742
-31.889043
-32.180015
-35.843225
-36.004938
-40.941876
-47.924775
-66.405096
-52.102086
-42.234863
-41.833138
-44.535325
-60.052165
-67.916744
-75.433615
-86.526669
-101.159026
-88.453205
-107.967536
-114.740188
-121.278124
-116.614979
-91.732119
-96.882097
-117.198435
-120.081904
-120.966150
-134.541441
-97.399112
-92.167951
-92.661825
-85.496789
-81.750790
-64.935808
-49.809586
-32.274217
-14.217000
-5.271564
-2.014760
18.315054
16.158926
29.037136
7.512674
10.151682
30.311676
49.761889
60.150981
58.432682
65.105012
50.671002
58.916733
52.164577
54.917733
57.846132
54.095911
30.238049
26.215625
9.185468
-5.184315
-12.477462
-34.477153
-36.900780
-22.276124
-25.950225
-34.944465
-37.384724
-45.503920
-49.487923
-50.503553
-61.762158
-82.256370
-82.907496
-86.398681
-104.149812
-119.353280
-112.761132
-94.905021
-84.397493
-96.204756
-112.285507
-104.637098
-117.118932
-107.656326
-86.225435
-82.525869
-87.086558
-81.101581
-70.456746
-60.991536
-71.532249
-65.494742
-51.408300
-66.879244
-76.716080
-57.439437
-62.397682
-65.248985
-61.223732
-69.037870
-66.365906
-73.717716
-70.328424
-93.607227
-92.922904
-84.955305
-91.109519
-104.268730
-118.280230
-131.382791
-136.354365
-143.782098
-154.422915
-163.117817
-166.556146
-148.756428
-152.771813
-151.441564
-157.565389
-175.193417
-170.054889
-199.857111
-187.947439
-190.796013
-171.418570
-173.748742
-171.337350

Trial 2

Time:  31695.308000  ms 
Normalized Position Data (in pixels from center of the road)
14.494778
10.293261
-11.726505
-21.053993
-20.724908
-13.191645
-24.790079
-25.823252
-28.827357
-33.567105
-44.308976
-51.598190
-56.210679
-48.923204
-52.621781
-56.061599
-50.004127
-48.112255
-62.141567
-67.527200
-60.757475
-44.079050
-48.333237
-42.213211
-34.681534
-51.410655
-45.499920
-52.975924
-68.143614
-63.742841
-75.199264
-79.982787
-69.290045
-62.058057
-80.540731
-83.695403
-65.602335
-61.361931
-55.399240
-60.689726
-63.154594
-78.614096
-101.889827
-93.030249
-85.784997
-111.619493
-116.058986
-117.893376
-122.093896
-125.367045
-124.465752
-144.455387
-158.923394
-176.083966
-179.681560
-174.823767
-205.385049
-205.730737
-203.091629
-212.479364
-212.686401
-203.046546
-200.309104
-205.311462
-204.574391
-196.916841
-193.398246
-186.655519
-173.170678
-180.026184
-164.772900
-150.091123
-159.778791
-150.078819
-134.174821
-127.678375
-157.465060
-157.631854
-153.227768
-125.526288
-106.704288
-107.007291
-94.637750
-105.215488
-114.415993
-99.861150
-108.366809
-86.685259
-72.779560
-65.811755
-41.212366
-23.789890
-14.982731
-1.945620
40.272471
27.469691
22.449143
29.190572
10.977585
23.971602
17.902201
40.853164
42.901228
33.017878
2.898235
7.430555
-2.593569
5.868229
-6.915824
-38.927420
-35.452896
-26.299839
-30.096455
-44.804569
-43.811876
-40.721074
-32.277820
-46.081132
-38.964872
-23.640225
-47.189650
-44.272939
-24.266068
-27.055667
-17.837874
-21.542103
-43.210732
-33.265485
-8.229101
-0.461687
-26.274677
-16.557111
-20.800610
-10.899293
-3.944678
-9.554745
17.630088
3.819085
5.318742
4.913296
4.768130
-1.460790
-0.522417
-6.373132
-46.444410
-48.427076
-49.787391
-69.166312
-66.811630
-61.193535
-69.061172
-78.579792
-83.228509
-82.331914
-78.098689
-91.779595
-106.548622
-112.985071
-115.708938
-106.092356
-88.983593
-88.549397
-63.738746
-51.912236
-49.522810
-13.183354
-20.654062
-13.870239
-10.678077
-27.367372
-26.023826
-27.364806
-27.685147
-35.639233
-48.897959
-42.376513
-38.015840
-36.617175
-47.990756
-34.339632
-36.363571
-32.484107
-39.275486
-60.666915
-69.307607
-103.596020
-91.815049
-81.958281
-72.286943
-87.351752
-106.399103
-91.086463
-92.839060
-87.446869
-100.726170
-109.732746
-106.440957
-113.353792
-111.089227
-99.772924
-103.454893
-124.846698
-118.754732
-116.233479
-128.307832
-123.956425
-118.022047
-127.001047
-130.674261
-108.697344
-103.454621
-112.977838
-129.466427
-148.204980
-151.225756
-154.577926
-137.508513
-120.074856
-96.079193
-97.308346
-93.517561
-111.837591
-106.774943
-107.571682
-111.933921
-108.110075
-102.702727
-104.641855
-105.627211
-86.051433
-76.895773
-80.338792
-77.871907
-66.735605
-54.651441
-43.470750
-47.548771
-58.184909
-59.736641
-67.410598
-70.595493
-73.880258
-79.404852
-56.027586
-72.691503
-97.456682
-106.304599
-123.121653
-119.560811
-142.395815
-139.883463
-145.940753
-153.834422
-179.978444
-202.081233
-207.094100
-211.615197
-208.476682
-201.308336
-208.842414
-221.256662
-210.653293
-195.634921
-187.924411
-169.639987
-177.764926
-159.427271
-145.238489
-138.959437
-132.684880
-121.696476
-112.999749
-89.007806
-67.586114
-43.249463
-27.572034
-28.619530
-21.503319
-7.606797
-7.111858
6.200154
9.068267
9.685206
14.827418
29.168258
28.164314
48.314949
50.646680
40.325784
55.546426
70.461706
64.256359
60.226598
59.698483
70.522609
74.035104
87.932238
92.105620
89.510034
109.385997
111.016934
106.123377
98.475535
91.696252
80.002639
65.996817
67.538262
65.667316
52.326966
26.545301
26.875171
27.364257
36.370135
46.450036
43.491576
33.007220
26.121411
25.877326
26.789572
17.251520
23.162203
-8.425857
-24.992270
-1.974370
-9.292832
-15.214747
-37.887824
-30.009878
-33.182851
-48.646959
-56.590688
-64.347696
-82.688667
-69.664667
-88.585200
-84.972470
-76.741942
-88.005507
-99.802183
-107.622661
-100.502069
-107.211353
-126.813090
-130.252824
-136.382228
-118.444738
-123.663500
-119.517854
-107.664603
-102.736269
-111.796997
-148.869979
-129.413953
-124.458459
-138.079363
-132.523427
-148.817079
-136.703627
-144.824189
-134.346426
-126.856212
-145.157775
-161.870599
-158.069349
-157.566727
-174.202524
-169.437941
-167.441728
-177.089209
-179.619054
-177.482304
-180.847106
-170.204618
-149.237335
-118.966402
-118.504752
-109.217773
-101.821563
-69.595951
-59.928948
-60.120252
-64.064720
-56.116388
-32.186269
-17.444227
-11.557591
-18.439102
-9.347373
9.780107
19.205392
-6.018451
-29.284152
-17.042682
-15.799813
-1.667960
-9.918494
-14.134807
-13.769906
-12.344119
-10.952407
-35.205847
-47.762263
-38.855292
-46.175425
-33.264103
-41.236779
-62.389551
-76.194321
-70.959295
-66.226938
-70.547352
-65.761976
-65.854138
-83.182223
-75.947851
-55.017752
-44.813307
-47.260454
-43.111116
-37.196136
-44.501245
-52.511205
-70.304214
-71.244564
-68.119625
-61.112084
-70.709956
-73.947090
-91.561642
-87.558857
-86.711864
-84.544893
-83.612627
-90.638390
-94.238757
-85.696990
-86.602316
-78.818760
-59.785616
-46.553479
-48.012926
-55.077639
-66.875764
-54.679087
-37.838862
-62.051024
-76.343989
-78.665922
-114.865251
-115.103425
-115.970817
-101.605413
-100.166298
-129.755456
-125.843206
-138.648112
-129.337247
-141.699532
-133.438968
-124.373047
-114.846628
-134.008940
-144.078622
-128.813772
-91.042946
-94.388463
-83.022453
-80.576246
-79.646790
-80.913756
-72.725277
-96.169258
-98.414053
-87.295807
-82.105263
-76.147167
-80.191809
-59.590937
-55.654521
-47.966304
-32.916566
-40.866702
-35.875927
-44.513396
-34.011253
-34.371958
-31.185710
-32.627527
-46.223720
-61.921144
-65.036469
-56.812554
-62.405394
-74.910939
-88.326801
-94.189067
-81.166376
-87.558549
-101.247776
-87.916255
-93.515607
-94.311932
-81.059200
-80.454695
-87.614328
-95.818299
-112.527549
-112.936767
-141.456069
-137.065105
-131.037553
-128.329811
-115.140062
-114.759341
-101.690752
-102.843791
-124.992150
-106.397599
-99.222135
-98.890647
-77.580604
-68.846508
-53.845462
-49.790125
-37.737300
-28.664152
1.189348
32.769731
45.246965
38.248413
58.954061
52.513236
56.644508
42.720520
43.500934
53.378943
72.208772
61.818538
83.921110
71.013578
54.482731
57.116965
60.108555
26.433377
24.463952
26.149073
16.587911
3.368356
-15.615219
-18.075594
-28.793092
-19.502977
-28.941933
-49.321884
-42.204942
-63.761505
-54.252783
-57.517685
-48.646440
-29.815529
-26.877554
-40.024921
-33.627014
-23.956906
-17.099908
-23.863700
-45.296818
-52.693615
-66.976465
-42.649568
-38.094017
-23.947312
4.557363
11.281091
27.813775
35.863409
43.302428
69.229485
83.025655
76.152594
78.117283
66.385395
35.172691
29.482195
41.023398
55.542138
36.865318
35.685018
20.261143
14.169686
1.795535
-17.849972
-36.038731
-48.729493
-76.944691
-80.863178
-88.615894
-93.256746
-100.272440
-98.639856
-95.012348
-100.497439
-98.364911
-98.405974
-99.806857
-84.865807
-65.155063
-76.038817
-80.667416
-56.614806
-64.318508
-64.432898
-68.238601
-69.981718
-80.954349
-67.738643
-79.088557
-60.715413
-65.040888
-75.079294
-75.899489
-80.227662
-90.453401
-87.051301
-83.266578
-77.965873
-74.973428
-78.955204
-81.188966
-70.934637
-74.945842
-50.430809
-79.828350
-68.443136
-56.240310
-45.954701
-29.686212
-28.925872
-29.871693
-28.735637
-20.017302
-18.328892
-33.315097
-39.519953
-32.725876
-42.535059
-54.458837
-34.775071
-34.542470
-55.894753
-67.123485
-54.736052

Water/Water - 0 pixels standard deviation motor noise

Trial 1

Time:  26804.848000  ms 
Normalized Position Data (in pixels from center of the road)
-67.983189
-67.031429
-66.920772
-67.114384
-66.044846
-65.874653
-66.770567
-66.276843
-66.585534
-66.104849
-67.047551
-67.283763
-66.567518
-65.785470
-67.491986
-66.552742
-65.617404
-66.862215
-65.306343
-63.348835
-62.278332
-60.868484
-58.344816
-56.773695
-55.582062
-53.640264
-52.622477
-51.062986
-50.740184
-50.399417
-49.918223
-52.036520
-52.074915
-52.235695
-54.274137
-54.527027
-55.883723
-56.601864
-56.951909
-57.328694
-58.149134
-58.204222
-58.264994
-58.217594
-58.041983
-57.789506
-56.992498
-56.438842
-56.282620
-55.753377
-55.688613
-56.360231
-57.402878
-57.611566
-59.188343
-61.245220
-62.341998
-64.959359
-67.828824
-70.891664
-72.572986
-75.577719
-77.463543
-78.754037
-81.028365
-82.835761
-81.120084
-82.124291
-82.885383
-79.500554
-79.806527
-80.107148
-77.728242
-76.842883
-77.844796
-79.284490
-77.543347
-80.367937
-83.717651
-84.526956
-89.058488
-93.946047
-96.060789
-101.224421
-106.581301
-112.169960
-115.706577
-120.049154
-125.604406
-129.176513
-133.044119
-137.000834
-138.668211
-139.599833
-140.987496
-140.795864
-140.706405
-138.725808
-137.716413
-136.384592
-135.131730
-133.500388
-132.409121
-130.835883
-129.738525
-129.151764
-127.910724
-128.116866
-126.912866
-127.075619
-125.977460
-127.271943
-127.824715
-126.877014
-128.795393
-129.368164
-127.743971
-125.646309
-127.715036
-124.624358
-121.290609
-120.255632
-118.637262
-114.767485
-110.971616
-111.280737
-106.598214
-101.816432
-99.205240
-96.196255
-91.027607
-88.088055
-84.621918
-79.346784
-74.033958
-70.761744
-66.547560
-60.671558
-56.594103
-50.555937
-44.948197
-40.770889
-35.746128
-30.773732
-27.767147
-23.539028
-21.911516
-19.026071
-18.783053
-18.161173
-17.086849
-18.260205
-18.124251
-18.788052
-20.386709
-20.858345
-21.871373
-23.871942
-25.136047
-26.657334
-29.787708
-31.954210
-34.079414
-37.491499
-40.080535
-44.072225
-46.783915
-49.259087
-51.636284
-54.439153
-56.679539
-58.695680
-59.978537
-60.991941
-61.371232
-61.455119
-61.430605
-59.984718
-58.892364
-57.554537
-54.859783
-52.903490
-50.928216
-47.336296
-44.922180
-41.526002
-40.020698
-38.745909
-37.168540
-36.469504
-35.820525
-36.534293
-37.085053
-37.918114
-39.533106
-40.411073
-43.043458
-43.968341
-44.774889
-47.442800
-46.631995
-46.624228
-48.187859
-47.179145
-45.675013
-45.324596
-43.378178
-41.668106
-41.203877
-39.638027
-38.235791
-37.977762
-36.602504
-35.450563
-34.230810
-33.264268
-31.738962
-30.961512
-29.815513
-29.294074
-27.769921
-27.604939
-25.338665
-25.532773
-26.160466
-26.979503
-25.472061
-27.337434
-30.176999
-30.908560
-34.592545
-37.234755
-42.015312
-47.603295
-51.504386
-57.425256
-61.408283
-67.472908
-72.784914
-75.922585
-80.882118
-83.900995
-87.693151
-90.932881
-88.653142
-90.620134
-88.837872
-89.539426
-89.874310
-85.675022
-84.930124
-83.918646
-78.349826
-77.109596
-75.806180
-72.931847
-72.048824
-71.312428
-67.231549
-67.144024
-69.527224
-70.083866
-69.069415
-71.323868
-73.903255
-78.783696
-81.986976
-86.411586
-92.641521
-98.807267
-105.421965
-111.642800
-117.922414
-123.316137
-127.485307
-132.911242
-136.201105
-138.498511
-140.711150
-141.511123
-141.446317
-141.352336
-139.529540
-137.087044
-134.938797
-131.642396
-128.164704
-125.508398
-121.899581
-118.251708
-116.212988
-114.724642
-112.543515
-110.791556
-112.413194
-110.417467
-108.577523
-111.024131
-109.728233
-108.362585
-108.499675
-109.476843
-108.026252
-108.276649
-109.470297
-108.113438
-108.335574
-106.890625
-107.195211
-106.894339
-107.116087
-105.215017
-103.489498
-103.171822
-103.198177
-101.519461
-100.899801
-100.050385
-98.086863
-96.851106
-94.818631
-93.042007
-91.518711
-89.565165
-87.813477
-85.761280
-84.107544
-82.645290
-79.733743
-77.918072
-76.258353
-73.695640
-72.540974
-72.143611
-71.681329
-71.683595
-72.236305
-73.080390
-74.468524
-76.135311
-77.977476
-80.346841
-82.416678
-84.558591
-86.487245
-89.177695
-90.984502
-92.305540
-92.649623
-92.572285
-92.005792
-90.873386
-88.228495
-85.965757
-83.209151
-78.712286
-75.618203
-72.523647
-67.885351
-64.942837
-62.431437
-59.718576
-58.674033
-57.406152
-57.957016
-58.634512
-59.728357
-61.776818
-65.946527
-68.745080
-71.990634
-76.636751
-78.801605
-80.989575
-82.314922
-84.549999
-85.460135
-85.410241
-84.975613
-86.263792
-85.891668
-85.520085
-86.473713
-87.184981
-87.624723
-88.338057
-90.303936
-90.664296
-90.849755
-90.398372
-89.303725
-87.905537
-86.073183
-82.468094
-80.173743
-77.517214
-73.258754
-71.268543
-69.182650
-66.647268
-66.499511
-67.141581
-67.775423
-69.704877
-72.911303
-75.353673
-79.521792
-83.946823
-87.271976
-91.165713
-95.243631
-97.815735
-100.218492
-103.235505
-104.611023
-107.105426
-107.496303
-109.261542
-109.251934
-110.421171
-108.626687
-107.758819
-108.408030
-106.218877
-105.333208
-106.212042
-104.146364
-103.315467
-104.309132
-102.673462
-102.295689
-103.888911
-105.671515
-103.829815
-106.429286
-109.097893
-109.660315
-110.427624
-112.304363
-113.732675
-113.216306
-114.271911
-114.913357
-114.671825
-115.015748
-115.303816
-116.512670
-117.004850
-117.383769
-119.714895
-120.216341
-120.445558
-122.594752
-123.817228
-124.070006
-124.202841
-127.724087
-127.744613
-127.508079
-129.996990
-128.824983
-127.715494
-129.233331
-127.169742
-124.967220
-125.037219
-122.356477
-119.533809
-117.708716
-115.334664
-112.379934
-109.766193
-108.981698
-106.919975
-105.329274
-104.910505
-104.864821
-104.289608
-103.990452
-103.522836
-103.232109
-102.984218
-102.858143
-102.820973
-100.670563
-100.668424
-99.416442
-100.278973
-100.112902
-99.422979
-101.596938
-101.899146
-101.254549
-102.941123
-103.869720
-106.221614
-108.652966
-111.004734
-113.924246
-116.563439
-119.694213
-122.002498
-124.005467
-126.019432
-129.107563
-130.144371
-130.468009
-131.706521
-130.237912
-127.966652
-125.916416
-122.267208
-117.906562
-114.332623
-109.273618
-104.544889
-101.469280
-97.954692
-94.126423
-91.930431
-88.684887
-87.609395
-87.107135
-85.858440
-84.764136
-86.038291
-86.614182
-85.907093
-88.060005
-89.087438
-88.665897
-88.419693
-92.116624
-91.702790
-91.361658
-91.976317
-92.584797
-90.796217
-89.520009
-87.690281
-84.729848

Trial 2

Time:  25973.212000  ms 
Normalized Position Data (in pixels from center of the road)
-85.995484
-84.380809
-82.531635
-80.660827
-79.144973
-77.388685
-75.762486
-74.971352
-74.514219
-76.425933
-77.958626
-78.793324
-79.474946
-79.753234
-80.558321
-83.111262
-84.909116
-86.573814
-89.248348
-91.389849
-93.912449
-96.422657
-98.732682
-100.579188
-102.165182
-102.229988
-103.009439
-103.701493
-102.157692
-102.724092
-103.550862
-101.468630
-102.100207
-102.877887
-102.601477
-102.388082
-104.454133
-104.982094
-104.582672
-105.315292
-104.984289
-105.756105
-105.867135
-106.542560
-107.680547
-108.917896
-110.036431
-111.379625
-112.560969
-114.331938
-114.301164
-113.998631
-115.923597
-116.136393
-115.977230
-115.262019
-116.548409
-115.052986
-113.422554
-115.078447
-113.354570
-111.013981
-111.461899
-107.999209
-104.307184
-102.522931
-100.618868
-96.459854
-94.389571
-93.248835
-89.962905
-88.617706
-86.283709
-80.793793
-77.913613
-75.956715
-71.335401
-69.135514
-64.364235
-63.191434
-61.529208
-56.845327
-51.852258
-52.821630
-47.678290
-48.743404
-43.406985
-40.913856
-38.541775
-35.823782
-30.118737
-31.221228
-27.413872
-26.725053
-29.296405
-27.807070
-28.618974
-32.377341
-33.850429
-34.841090
-39.060593
-41.462267
-44.121269
-48.294639
-50.866189
-53.640163
-56.615052
-58.828908
-60.994766
-63.786095
-65.779981
-67.564337
-67.912973
-70.320513
-71.207342
-71.187096
-71.448460
-70.836490
-70.782762
-72.405837
-69.227867
-70.589956
-69.892566
-67.527513
-68.483768
-67.517149
-65.720094
-67.949861
-69.573988
-72.543319
-76.924827
-79.118782
-81.396731
-85.493877
-88.418628
-93.045868
-98.319280
-103.278623
-106.532455
-110.798959
-115.025116
-118.356162
-122.286224
-124.778395
-126.345457
-127.641799
-129.432998
-130.342356
-130.517176
-130.789780
-131.988587
-133.080135
-134.969331
-135.891911
-136.401127
-136.654216
-136.714192
-137.087582
-137.848838
-137.946556
-137.765944
-137.855483
-137.890952
-135.950289
-135.506402
-134.884854
-132.188874
-130.704345
-130.249404
-127.945407
-126.438334
-125.819176
-125.336653
-121.748997
-121.877472
-122.315652
-119.396136
-119.752427
-117.951262
-117.480469
-118.467393
-119.755666
-119.264651
-119.514323
-121.289359
-123.267105
-121.825446
-123.871716
-125.892276
-124.196973
-126.443450
-128.726841
-126.988410
-129.039419
-131.077541
-128.932430
-130.959558
-132.967608
-132.393703
-132.362446
-134.123033
-133.530458
-134.177106
-136.182496
-135.428970
-135.268957
-136.484262
-137.006644
-136.791997
-136.209505
-135.403708
-135.761883
-136.071512
-136.238661
-137.872988
-139.051086
-139.406857
-141.951073
-143.598941
-144.304749
-147.787700
-149.551594
-149.703242
-152.540127
-153.324937
-151.765023
-149.098094
-148.201836
-144.094370
-139.917348
-136.336641
-133.257872
-128.313441
-122.487036
-118.041631
-112.894892
-108.454604
-104.310178
-99.152577
-94.284661
-90.720373
-87.618476
-84.496617
-82.248960
-78.361620
-76.303727
-74.927249
-73.531726
-71.583706
-72.034125
-71.394817
-69.712958
-71.590075
-72.267328
-74.471664
-81.759160
-87.188415
-92.654520
-98.340277
-100.781369
-103.703785
-108.242680
-112.431223
-115.129479
-118.501233
-121.418730
-123.614402
-125.982390
-129.320658
-131.498826
-132.949883
-133.562910
-135.872046
-135.675626
-135.175516
-137.402213
-136.005627
-133.925811
-131.321726
-131.486272
-128.348829
-125.200277
-126.328194
-123.411000
-120.484078
-119.573020
-119.172170
-115.649937
-114.138017
-113.469437
-111.042488
-111.385580
-110.187840
-112.371693
-110.943878
-111.579029
-114.065531
-113.881535
-115.687376
-115.848733
-119.173340
-120.883517
-121.109453
-123.026021
-123.202456
-122.389775
-122.176424
-124.259886
-124.683228
-125.268105
-125.846309
-125.412220
-124.480738
-123.134596
-119.952635
-117.970221
-115.903868
-111.635333
-109.154444
-106.515275
-101.307213
-99.000268
-97.445324
-96.224841
-95.132914
-95.169759
-94.997794
-94.288194
-94.605668
-96.079811
-98.944173
-103.290226
-108.230481
-111.058862
-114.283345
-117.930248
-122.324834
-126.749581
-131.028391
-134.663357
-137.382756
-138.922832
-139.294148
-138.202833
-139.062094
-140.300876
-139.488992
-138.560990
-136.785092
-131.738949
-129.182188
-126.509954
-123.180584
-117.175175
-113.631840
-109.849853
-104.365183
-101.560606
-99.286773
-97.348559
-95.609001
-95.254465
-95.164373
-96.667990
-98.453722
-99.940678
-101.092646
-101.327316
-101.490757
-102.312330
-104.935980
-106.965747
-108.478479
-109.392882
-110.352742
-110.447425
-109.749176
-108.145227
-105.332395
-102.376698
-99.311610
-95.747655
-92.147617
-88.284149
-85.221322
-82.770072
-81.581652
-81.220504
-79.876913
-77.471246
-75.076732
-76.053110
-76.133024
-76.532364
-77.968411
-81.049539
-81.864994
-84.150105
-88.578007
-90.111954
-93.219264
-94.149191
-98.208798
-99.928522
-99.354653
-101.339404
-98.637950
-97.073979
-95.235438
-90.569594
-88.314318
-86.460264
-82.052968
-80.244837
-74.835331
-70.591530
-65.831883
-58.174154
-54.734024
-51.968096
-46.999895
-46.658469
-46.294473
-44.684145
-47.988035
-46.971407
-47.346808
-49.410202
-51.295863
-53.737295
-57.529467
-59.732961
-62.852376
-65.282696
-68.935112
-71.864750
-75.183065
-76.968876
-77.939715
-80.761491
-82.167717
-83.533623
-87.098055
-88.028130
-87.326104
-89.820722
-89.954262
-92.776024
-91.966816
-92.313121
-95.327003
-98.358042
-94.503605
-97.397105
-100.023455
-95.165486
-97.873419
-100.937454
-101.375246
-100.311487
-102.491429
-101.841475
-99.470989
-100.877950
-99.628292
-96.437986
-96.925633
-95.641066
-96.310411
-97.041951
-94.912270
-96.507427
-97.587929
-98.951093
-100.561512
-102.241171
-105.007283
-107.932976
-111.308981
-115.266269
-122.281720
-127.169400
-131.467863
-135.019177
-137.052890
-139.200643
-140.300950
-140.580874
-141.545162
-141.697620
-140.787313
-139.260996
-137.027663
-133.504843
-129.594569
-124.603847
-119.691588
-114.012459
-110.933797
-108.226845
-106.203472
-104.981800
-102.183269
-99.002289
-96.348865
-94.526158
-93.270658
-92.612988
-91.891980
-91.369414
-91.461083
-92.120512
-92.573515
-93.515948
-94.883744
-97.859059
-100.341877
-102.624054
-104.267179
-104.572440
-105.847845
-107.369492
-108.506001
-110.145565
-112.081339

Water/Water - 4 pixels standard deviation motor noise

Trial 1

Time:  32135.657000  ms 
Normalized Position Data (in pixels from center of the road)
-11.721658
-12.770787
-9.958632
-2.518382
1.635273
-11.259440
-15.999909
-5.791238
3.962983
4.349565
3.105710
7.061291
6.826513
7.263411
8.242993
11.612155
21.492577
23.116656
17.549734
19.243691
21.111098
16.946119
16.058056
3.026282
4.048384
-2.483091
-4.478203
-8.350093
-17.660798
-21.733216
-24.704347
-25.625174
-23.600248
-18.350233
-22.702243
-14.454371
-22.572958
-16.647365
-8.689747
-10.585128
-16.931049
-17.276518
-15.541976
-18.671998
-19.994237
-23.111336
-23.535000
-26.510470
-22.236457
-25.703912
-26.430894
-25.113265
-26.601526
-34.108465
-42.049078
-43.038788
-36.920003
-37.885131
-35.176620
-32.087376
-30.633221
-30.943776
-27.989460
-25.555113
-11.565376
-6.558427
-1.088175
0.120282
3.108236
10.018853
12.891778
15.218703
18.171609
23.383071
28.826002
28.459976
28.584961
22.963687
22.878247
17.502712
20.064667
19.775220
16.751967
13.140645
12.392916
21.189093
19.049052
16.979975
16.767761
9.516088
3.294673
-0.678673
1.612937
0.917608
0.665916
-6.653520
-10.420633
-22.522439
-27.964603
-34.674493
-36.804334
-42.356562
-47.743520
-54.077290
-61.711379
-63.723870
-61.460624
-67.916746
-69.637406
-68.047186
-73.081865
-70.550890
-65.388994
-65.083643
-64.527294
-61.579071
-64.487889
-52.791875
-43.865446
-35.394544
-33.928248
-30.890833
-26.498105
-20.319929
-13.681983
-9.163248
-12.176142
-6.183854
-4.647547
0.165766
0.321679
11.105943
14.048973
15.695844
18.742649
24.607768
30.165900
34.180089
27.965264
28.583579
32.452333
32.619136
33.548740
36.185384
36.042770
33.726662
38.515985
34.473464
31.856663
38.076672
29.103048
21.082971
16.563208
16.240934
21.421000
21.855539
18.631077
14.444415
14.642072
19.838917
25.145724
22.959990
20.902637
24.974896
25.956549
28.715117
28.597279
19.693642
15.936241
8.233000
10.830835
4.315378
-4.612356
-14.493243
-16.313878
-17.067242
-20.274607
-23.231415
-25.241592
-22.805415
-24.897678
-30.444988
-39.948298
-39.581834
-40.914777
-38.331681
-30.888517
-30.773457
-25.470270
-25.689862
-14.726883
-11.206609
-5.030165
-8.951490
-7.191350
-1.611653
1.661041
-2.156898
-2.205306
-9.961176
-3.489210
-3.520789
5.392695
15.867815
20.750092
22.886507
25.645895
17.618463
24.076122
33.043223
26.225942
25.979317
21.338991
22.583101
15.573583
10.842479
-0.361002
-2.647260
-12.910327
-10.149594
-20.648999
-26.619054
-28.744392
-31.305104
-32.657150
-38.660957
-42.872977
-52.080226
-56.726644
-58.047245
-63.186467
-63.844415
-73.018189
-72.056267
-77.890259
-81.347321
-78.298060
-75.811724
-63.079566
-56.684603
-54.847908
-52.293329
-44.863169
-48.863676
-44.070596
-43.832228
-49.764357
-52.088610
-51.857279
-56.089924
-61.000403
-61.372399
-59.168925
-50.469277
-51.923735
-63.220561
-61.440836
-60.838937
-66.613637
-69.351779
-74.562325
-72.767206
-73.772038
-75.389561
-76.572516
-77.924099
-74.493942
-65.442087
-63.675983
-68.697691
-72.939975
-77.524186
-74.725542
-75.068800
-74.854630
-78.236330
-69.152569
-62.891015
-62.756297
-61.446491
-64.582610
-65.175313
-56.212653
-54.816472
-57.583997
-55.667611
-54.454629
-45.945242
-35.542829
-30.538280
-26.025713
-24.931826
-25.767835
-25.017243
-34.340307
-32.585058
-31.930270
-32.829353
-33.706926
-31.691662
-41.570321
-38.562640
-43.679525
-47.196926
-51.150773
-52.992217
-52.330432
-57.522909
-60.059960
-68.053716
-66.503597
-66.582831
-67.017260
-68.342874
-76.694632
-73.599853
-75.048090
-76.073003
-78.255077
-82.359604
-80.118404
-89.806142
-93.496977
-97.482280
-97.014377
-94.447591
-98.500115
-97.497994
-98.070236
-97.770173
-98.269490
-96.271832
-94.262851
-93.785655
-84.702738
-85.796018
-84.025646
-76.304574
-74.327926
-66.466525
-60.407936
-53.412284
-54.882394
-52.433813
-49.069814
-52.616482
-48.729890
-56.145821
-48.126795
-45.684503
-41.274825
-41.862827
-47.361127
-43.561165
-52.182743
-52.893551
-58.168550
-61.222780
-61.174488
-61.784274
-63.019362
-62.849463
-66.393598
-74.038948
-73.216685
-76.133902
-80.642784
-89.515388
-85.006649
-88.520057
-93.560462
-91.557990
-90.879026
-94.290880
-97.911225
-97.774755
-99.061631
-97.591600
-96.287150
-89.074109
-80.097263
-69.956098
-61.735244
-62.309874
-62.837002
-53.422394
-47.629833
-40.366151
-40.297219
-42.117420
-33.380283
-36.635516
-26.584748
-25.028975
-27.445441
-24.496694
-31.256058
-37.049310
-48.966101
-54.489908
-61.333537
-62.299552
-61.407546
-65.642655
-66.640138
-65.749335
-67.677112
-68.566201
-67.896285
-68.992928
-74.546699
-77.329729
-76.665314
-74.046124
-75.695117
-73.740525
-74.076250
-75.602820
-71.274741
-67.489104
-60.800644
-56.882560
-56.702993
-52.174335
-48.451681
-43.923761
-48.107564
-43.055197
-40.057876
-42.626405
-46.192776
-46.003138
-49.774004
-46.754405
-44.838935
-50.190303
-52.138936
-59.791264
-72.415725
-72.166274
-74.225937
-81.711168
-84.383924
-89.819461
-100.527402
-115.117489
-120.085961
-122.260923
-124.710989
-122.550008
-127.988057
-126.958598
-121.909666
-119.421882
-112.566771
-110.634450
-103.206536
-96.048757
-90.715971
-86.231916
-78.039830
-76.388823
-76.611397
-74.347763
-70.105584
-69.351544
-70.775473
-76.524251
-78.177722
-79.730971
-85.257381
-83.218984
-88.834977
-98.555122
-102.958329
-108.713929
-113.246411
-112.479965
-107.836496
-101.906772
-105.826443
-104.279927
-99.399340
-95.582550
-95.431867
-97.212436
-99.931920
-103.121730
-99.781676
-101.173787
-92.810464
-97.201523
-102.240412
-102.443422
-105.094421
-110.343942
-113.212843
-119.138787
-125.952808
-130.696220
-131.080083
-143.860755
-144.826517
-145.748396
-156.057201
-164.556959
-175.923857
-177.642834
-181.027020
-183.306883
-187.300646
-192.080226
-183.013879
-176.713173
-164.946641
-149.511834
-131.918083
-117.407308
-103.012336
-93.156901
-72.614123
-69.646769
-66.273679
-59.676397
-48.683806
-45.340803
-45.407983
-42.850396
-46.471467
-48.022107
-49.729946
-41.345511
-36.281494
-37.974394
-41.486465
-46.246113
-54.106608
-65.185436
-70.175340
-73.210904
-87.295291
-93.684608
-92.545798
-100.969650
-103.264259
-103.919852
-103.867454
-103.550798
-93.738981
-84.252964
-72.964239
-63.790875
-57.561757
-48.421910
-31.625003
-19.444682
-16.958875
-19.120362
-15.173147
-5.776827
1.558019
4.602434
8.789463
10.899105
19.378880
19.483699
19.866830
16.468727
11.273851
12.957144
6.027268
-1.083905
-2.755714
-5.649820
-14.429047
-12.239404
-21.572116
-26.123424
-20.256465
-18.956961
-22.918389
-18.448541
-17.375274
-9.209882
-6.738441
-4.978898
-2.762433
4.434176
7.871985
17.879848
22.699582
23.689096
21.478391
20.698629
28.525884
23.673453
17.154037
16.530132
15.111367
17.599000
19.617255
14.881088
10.622320
5.784572
-3.541879
-16.148808
-23.875938
-31.817325
-35.372896
-42.473473
-50.341312
-58.065817
-59.060463
-68.186687
-72.636998
-79.891857
-86.706486
-90.096757
-93.147224
-96.773753
-97.324462
-89.563850
-89.355810
-91.392148
-98.913732
-101.416079
-106.100852
-103.376532
-101.334003
-97.300019
-98.904192
-102.586457
-96.572401
-93.686206
-86.211231
-95.291889
-88.127710
-88.781381
-86.099439
-85.191083
-84.696611
-81.184172
-79.657553

Trial 2

Time:  27220.629000  ms 
Normalized Position Data (in pixels from center of the road)
-64.748802
-60.721043
-59.314581
-49.801128
-42.950825
-37.956084
-31.110018
-24.894072
-18.751095
-15.349952
-17.480099
-7.170007
-10.450822
-11.333601
-10.121798
-18.545165
-8.276661
-15.348157
-7.088558
-8.738997
-13.616053
-14.231759
-10.765271
-9.038781
-3.837312
0.020209
-11.042377
-15.051945
-17.605651
-21.227774
-21.165861
-23.222817
-26.656504
-21.782523
-28.858612
-24.447322
-27.037104
-27.440874
-20.355187
-26.109648
-24.879277
-31.324117
-30.714808
-32.115747
-31.294639
-30.325314
-28.083187
-30.305893
-29.846330
-34.279015
-33.222882
-39.894629
-46.662370
-51.589197
-55.415475
-50.858022
-61.140995
-69.172187
-69.152237
-73.993855
-73.680339
-71.092697
-78.805291
-77.021603
-87.388715
-88.484923
-90.923865
-91.910851
-95.137886
-93.401651
-90.270371
-77.548418
-80.398622
-86.026111
-77.234883
-80.032512
-72.362107
-72.976710
-60.059084
-54.388071
-52.798007
-44.878874
-45.724263
-47.896310
-44.866781
-46.949439
-40.859533
-38.735783
-38.959435
-40.982252
-34.410965
-41.219686
-49.721299
-55.072713
-59.721969
-72.230796
-68.748800
-72.056854
-67.082316
-71.494327
-67.921755
-73.818007
-83.920399
-85.162434
-88.693058
-92.232879
-88.191935
-87.161660
-92.910333
-95.215985
-97.149240
-99.244135
-99.322372
-103.276283
-112.573242
-110.474468
-110.660546
-113.364924
-114.679191
-108.017932
-110.873476
-113.114174
-112.480235
-120.915872
-122.710468
-124.529838
-124.071420
-117.571426
-116.925611
-117.748519
-117.048021
-119.037813
-117.942495
-110.586592
-114.804028
-119.684977
-117.215726
-117.940858
-109.349429
-100.303699
-93.390860
-84.686269
-81.756475
-77.292421
-81.027701
-81.406900
-78.011253
-84.931484
-78.595464
-85.226058
-87.167172
-80.312176
-74.170530
-76.541852
-73.056973
-68.565606
-72.053409
-69.358593
-66.727102
-63.645284
-61.346970
-55.079917
-55.925827
-59.701120
-60.491565
-58.460836
-56.232227
-55.311993
-50.816394
-54.849032
-50.991782
-54.004939
-55.739174
-58.230656
-54.257659
-52.053061
-55.744820
-61.956623
-65.476870
-67.521688
-70.160716
-75.613432
-81.140227
-76.418088
-70.474360
-76.623251
-74.336023
-80.233471
-83.360855
-83.618779
-78.972021
-76.617520
-79.379777
-92.408258
-97.378374
-95.438828
-94.264186
-94.921143
-96.400413
-97.792160
-92.128535
-93.071524
-96.553190
-97.084859
-96.314791
-96.390569
-103.397524
-111.045941
-101.144188
-99.767139
-100.875375
-99.754189
-100.199765
-97.432229
-96.087230
-99.829362
-101.361216
-102.936800
-99.174549
-106.634028
-106.163154
-103.959592
-104.231689
-107.682992
-108.219738
-111.378244
-114.878077
-115.885087
-114.560982
-118.688454
-123.824247
-121.548428
-119.813358
-123.214035
-122.093572
-116.762326
-117.048378
-120.726991
-119.947024
-119.944951
-116.746069
-110.901251
-104.893472
-104.641167
-98.964193
-95.800783
-88.355478
-82.577944
-71.150176
-71.031441
-65.566492
-61.618914
-63.451298
-56.008434
-49.214579
-43.221662
-39.794271
-31.233786
-25.230457
-23.355083
-23.983099
-27.016559
-28.581897
-37.168200
-39.071471
-47.332412
-49.891970
-46.983076
-49.873192
-56.995810
-57.124614
-56.035923
-51.088978
-46.173349
-46.053091
-51.652508
-53.047596
-53.638158
-55.239893
-50.127446
-55.890668
-56.969126
-58.651521
-55.630458
-60.043099
-55.180924
-56.850276
-57.341511
-51.374498
-51.131208
-52.724523
-54.937690
-53.051650
-57.925150
-59.699678
-58.838653
-65.134290
-72.876476
-74.855186
-81.022777
-80.546514
-83.297062
-85.673631
-89.672235
-93.934336
-94.634411
-94.751334
-99.834654
-103.163492
-105.730539
-109.821866
-104.175773
-99.350952
-102.189469
-98.041352
-100.850988
-99.564339
-99.077138
-98.806619
-106.564743
-105.094299
-97.723562
-102.457967
-105.520943
-102.479701
-108.651464
-123.687320
-130.804687
-130.279341
-133.469535
-129.912859
-136.815326
-133.073165
-136.711669
-140.104291
-145.956687
-148.635147
-149.031441
-146.587857
-145.760822
-146.410812
-146.487467
-140.217772
-136.175065
-127.344739
-128.552006
-121.823508
-120.387895
-120.494880
-120.053146
-120.072543
-123.853808
-124.997136
-116.075544
-113.173481
-110.933994
-110.178586
-110.438802
-102.688165
-102.769621
-97.977910
-95.412522
-101.421018
-101.354474
-97.721643
-100.364020
-98.953700
-103.524885
-100.244085
-102.077235
-106.209793
-117.798956
-115.251610
-118.040721
-117.540975
-123.249725
-122.784526
-132.146514
-139.750393
-141.846494
-142.747939
-151.812221
-159.553929
-162.417638
-162.181586
-152.948023
-157.381907
-160.843206
-159.956859
-155.158956
-150.504944
-151.388095
-150.291610
-146.803498
-144.421853
-141.825654
-141.726335
-138.737007
-131.154348
-126.240594
-127.595040
-117.468494
-115.630802
-113.145741
-108.669898
-107.558530
-104.999409
-101.211998
-100.985204
-94.618945
-95.898636
-93.163968
-88.343468
-90.977502
-92.061202
-94.807631
-81.103023
-77.132786
-83.463530
-79.952516
-82.285223
-81.982317
-84.024829
-88.971524
-79.885847
-87.009975
-96.217334
-98.386010
-101.245425
-96.085772
-102.992208
-105.360889
-100.981570
-105.189863
-104.980947
-109.364713
-112.396232
-117.195552
-118.937025
-118.383423
-112.546013
-113.568665
-108.084564
-102.913388
-101.490799
-97.868515
-92.886459
-86.032247
-85.242687
-74.590477
-75.644267
-72.347302
-65.416986
-61.096658
-53.638072
-50.259444
-55.487895
-47.772798
-45.968705
-46.485238
-39.719644
-41.983839
-33.940519
-36.926540
-42.101766
-44.348657
-47.998713
-45.863452
-50.479178
-50.315994
-49.136663
-49.465911
-49.964770
-53.188050
-48.536636
-52.676595
-56.223352
-59.850306
-62.895703
-64.585361
-68.611833
-65.371259
-65.209704
-60.097717
-59.164559
-55.077641
-50.998535
-49.610084
-47.759309
-48.908065
-44.061572
-47.211005
-53.300456
-57.293511
-57.052112
-56.139116
-51.510142
-47.222956
-49.335363
-47.404478
-42.467370
-51.832767
-53.999434
-56.027721
-59.705299
-61.354515
-64.494489
-61.963089
-55.951347
-54.155544
-53.305350
-55.575815
-59.503654
-60.156487
-63.830546
-55.176369
-53.012927
-45.850668
-49.625816
-46.375123
-43.558724
-38.884037
-38.565979
-35.409081
-33.954247
-31.696435
-21.958994
-19.124174
-23.637773
-29.903628
-38.985803
-40.943575
-41.081070
-43.461626
-43.762430
-38.378898
-33.138105
-33.248848
-38.631936
-34.521806
-34.199953
-29.801105
-28.407873
-18.910690
-17.195210
-1.398914

Water/Water - 8 pixels standard deviation motor noise

Trial 1

Time:  29059.858000  ms 
Normalized Position Data (in pixels from center of the road)
-103.895322
-106.213280
-109.418173
-101.191433
-86.512756
-73.464049
-69.184006
-66.481879
-57.013228
-55.650323
-41.091348
-35.455538
-33.860523
-33.077429
-19.578068
-34.510956
-31.743728
-31.526800
-41.919932
-60.910471
-62.925088
-67.529057
-60.679292
-71.744758
-81.632209
-93.088815
-88.705092
-83.541228
-85.481186
-81.073696
-88.222698
-83.373188
-89.298963
-78.013195
-59.464588
-50.327274
-44.265683
-34.826889
-33.170752
-15.921076
3.738907
11.845688
38.671020
64.910171
97.293622
116.792324
120.016200
139.984704
152.453744
151.510628
149.647025
138.189744
121.843271
102.305650
100.930360
105.551464
88.781547
73.862951
68.596063
65.278186
56.463328
45.892639
25.799883
22.295133
10.002146
-1.302368
-11.148202
-13.895807
-26.060324
-14.677379
-0.249786
-4.171619
-6.476027
-2.181563
-9.521191
-13.101861
-22.546611
-31.861418
-31.963259
-46.370927
-49.381139
-36.543432
-42.638153
-32.605623
-34.267047
-34.827908
-35.994969
-38.217426
-32.017227
-20.917684
-24.479626
-21.767293
-24.953879
-22.340630
-21.006717
-22.442380
-16.286375
-9.671338
-18.131211
-21.742451
-24.385893
-32.090995
-40.991339
-41.913015
-39.442612
-29.375055
-39.559806
-51.822282
-48.495162
-59.659067
-53.193056
-61.154986
-68.364142
-66.800771
-58.776142
-66.777810
-62.463408
-66.350429
-65.758064
-73.464886
-72.510026
-67.030545
-65.161522
-65.719555
-52.550598
-67.250850
-70.596748
-72.626354
-73.316469
-74.949745
-68.663881
-65.720511
-52.522546
-43.200014
-28.778320
-24.479923
-16.705922
-19.652183
-24.414997
-39.394385
-44.139380
-47.923821
-39.793739
-30.942529
-39.426201
-16.745016
-17.538803
-25.377212
-29.839599
-29.201054
-43.822458
-37.974569
-29.221848
-22.673342
-16.662677
-5.770988
4.324835
0.431168
-1.369723
4.860112
7.519867
11.473658
7.877799
16.750330
22.788040
24.716514
29.735112
32.941394
41.685558
49.049268
46.975285
53.936055
64.186682
51.625490
49.295214
45.199458
33.129908
25.446140
15.107187
-0.738312
-2.976954
-17.979413
-22.417749
-36.761384
-42.192118
-72.158862
-82.344327
-80.706069
-93.923381
-97.212878
-102.415685
-106.615605
-111.543763
-98.224382
-84.923697
-76.151381
-53.029259
-32.923023
-12.837433
15.037538
41.754139
61.238944
82.841013
91.868584
104.318507
98.845740
100.153701
100.835023
92.756537
95.892611
90.602679
74.971888
76.716179
54.344282
34.657725
21.734803
10.847345
-4.426949
-24.309025
-34.105211
-51.491784
-65.043959
-69.247331
-82.540621
-71.964659
-63.088440
-54.227056
-57.237590
-40.522324
-28.926322
-13.422124
19.126425
42.525360
79.593286
89.176642
96.746467
106.884597
103.279596
118.511749
109.328395
117.388838
106.152972
77.916862
56.942474
53.902867
32.962321
12.204495
-5.118871
-22.573296
-32.971067
-55.075547
-72.973927
-74.672643
-83.366489
-89.797224
-87.306733
-100.099580
-95.762761
-89.077630
-98.240700
-90.410161
-78.038653
-68.454562
-61.478167
-46.130756
-52.162283
-51.779008
-47.386931
-46.325996
-52.056739
-63.213646
-66.029749
-72.894523
-75.370887
-67.474163
-61.207802
-57.166151
-57.266977
-48.068417
-55.530047
-50.029952
-52.574885
-64.063500
-60.788262
-63.706029
-72.501624
-77.415035
-82.380357
-87.783812
-110.881092
-115.528551
-125.975164
-140.977240
-146.745340
-148.063326
-145.263028
-161.210603
-152.115901
-133.740538
-126.652560
-119.259180
-104.269977
-90.546406
-89.733283
-73.387028
-64.400115
-47.535137
-11.112571
2.454700
2.711595
6.322299
10.982876
18.590608
29.201823
38.824510
47.504298
50.956682
40.333420
44.696965
41.067910
29.683297
38.519354
25.046540
9.613107
-0.758076
-6.792188
-11.941916
-41.522673
-43.029911
-48.026969
-56.014920
-62.590290
-60.458139
-74.557660
-85.989058
-92.201755
-98.894869
-92.498494
-85.189579
-90.050295
-93.285876
-83.063517
-65.784421
-38.628396
-32.461461
-8.854362
0.721833
3.698816
20.413642
28.127932
41.924167
53.052727
59.221872
65.897628
60.573502
59.037840
53.972975
36.306696
32.314201
12.921716
-0.902555
-24.210082
-28.699490
-44.356777
-54.041700
-61.165346
-78.795103
-79.023987
-82.877004
-82.223587
-78.718353
-71.347759
-76.015266
-70.154260
-58.673945
-56.097916
-47.031589
-31.080287
-16.608185
-11.699391
7.571933
8.949876
29.552977
34.454021
37.116551
40.401414
31.447674
28.886100
21.632824
32.929822
27.363762
31.835046
16.890924
14.754026
4.162906
-16.659578
-15.918773
-21.038654
-17.074732
-31.095245
-36.851829
-45.082270
-53.356944
-67.369336
-81.867376
-97.281853
-104.197250
-120.180008
-115.847160
-118.532924
-104.685461
-89.611762
-84.678634
-87.837258
-84.252263
-71.254345
-53.200309
-42.624311
-41.530577
-23.323372
10.688532
23.933937
29.531293
35.519080
43.352385
52.386835
49.980216
57.459812
60.231090
58.788003
71.791347
63.448501
55.039357
40.735438
32.160557
6.649678
0.698650
-19.700650
-31.022244
-44.461763
-55.979362
-70.233570
-73.669816
-87.959671
-87.743137
-76.838701
-70.808575
-69.106756
-61.846044
-49.966891
-39.452450
-28.429349
-7.211357
7.782762
16.446171
22.882430
31.428617
35.764545
35.170597
28.506446
27.594122
22.810012
12.888232
-3.939720
-23.703226
-41.020052
-61.078011
-68.342174
-70.638600
-67.713975
-68.510429
-75.088918
-88.994464
-99.081986
-91.727870
-92.229447
-104.470919
-114.231472
-104.893551
-103.176661
-110.217801
-91.968590
-77.610430
-53.013343
-51.336941
-39.425262
-14.152347
-6.436462
-2.464779
-0.186257
-7.946071
-8.258742
-2.745163
6.749142
16.632069
29.269078
26.471651
24.726219
21.839135
20.379228
25.259320
30.093360
26.614265
22.458223
15.618422
13.808169
19.745328
23.511157
31.675620
37.747708
31.646081
39.864412
38.372097
49.511469
55.619156
60.479417
59.769133
56.690490
61.706212
65.749850
73.457894
79.236063
82.198508
79.947968
86.472680
90.619869
85.332623
74.886826
64.282190
47.704722
27.668091
23.004943
17.909009
22.777306
36.288776
14.921461
23.315931
20.834633
17.047158
12.835540
18.125455
-1.796032
-19.400633
-25.408580
-27.035548
-34.501978
-35.629571
-42.698766
-53.211621
-55.060699
-62.237499
-68.419556
-80.404825
-95.756912
-100.856960
-89.962555
-85.487843
-70.327157
-66.017435
-62.116676
-51.840073
-33.642443
-40.802164
-29.893591
-25.793387
-22.984995
-16.597915
-14.073018
3.811088
15.744512
21.008523
24.656450
21.934038
21.314936
3.477139
10.165751
22.362966

Trial 2

Time:  30246.867000  ms 
Normalized Position Data (in pixels from center of the road)
-8.410855
-18.823835
-16.193512
0.813619
7.670074
1.895761
13.433403
7.135138
12.795714
1.676363
15.921458
10.947679
19.229682
15.022960
13.839551
17.887092
22.440220
17.500556
14.834078
22.560982
32.092303
34.336295
31.329389
33.269199
15.421197
44.694097
41.777571
43.179166
53.006352
58.626562
73.786657
74.996856
89.760070
88.778896
99.997934
86.222333
76.817289
73.852165
71.168960
65.689408
60.048452
38.941075
22.040443
11.157650
0.082087
-3.955357
1.945805
-9.621924
-25.738132
-23.691028
-19.935706
-22.810110
-24.669785
-30.604819
-39.404899
-49.743943
-42.711873
-49.729590
-48.782650
-52.094614
-58.260498
-72.560105
-72.794727
-67.608135
-68.261140
-52.487076
-40.412301
-21.853194
-8.912259
6.467415
9.622746
-2.145717
-0.633630
5.521997
-0.227184
7.039781
-5.462540
4.499875
25.046395
18.526222
21.508206
9.082733
-6.790017
-19.784408
-42.041040
-36.487023
-39.606822
-29.943467
-34.716018
-40.706369
-48.959284
-49.190910
-49.435443
-60.255690
-64.199518
-81.706575
-93.168835
-90.215213
-87.107814
-97.981118
-85.147427
-84.523565
-87.951402
-99.751659
-103.439864
-89.862950
-92.855636
-94.981163
-81.901372
-85.654738
-78.506944
-67.021307
-50.166572
-46.398696
-30.358458
-29.511876
-24.240451
-14.956805
-4.945784
-5.365890
4.691359
0.426327
6.310797
-3.370117
-8.616319
-0.542610
-11.765850
-12.066863
-20.027748
-31.887503
-18.275212
-19.447899
-30.072074
-42.302367
-32.528790
-41.230126
-35.602028
-28.462404
-26.717949
-25.135987
-30.102769
-26.097432
-32.356193
-40.055943
-51.510391
-64.996996
-70.324175
-71.456791
-75.230872
-66.181349
-65.496185
-74.623507
-68.197027
-61.396182
-50.087207
-54.174354
-50.731322
-45.638392
-23.492198
2.680933
4.769588
24.368596
33.817437
39.257038
48.136985
58.095950
64.993017
64.705001
70.504422
80.308761
75.500773
74.858412
70.113880
72.196682
78.950841
74.050734
80.350426
81.491212
82.275888
69.824504
68.963900
58.612937
56.409217
55.948596
54.167268
48.457315
40.990153
43.371281
46.667618
46.987386
42.743333
32.739077
23.806557
20.915285
24.033126
26.365119
13.406840
7.983733
1.752018
-5.280851
-2.116048
-7.937814
-4.992271
-13.360320
-14.979674
-16.381226
-11.015396
-6.971384
-5.667678
-24.550168
-29.911793
-21.396256
-8.623866
-12.268433
-23.571991
-38.147828
-40.373216
-47.122542
-65.168846
-85.426553
-97.760560
-122.811362
-130.828044
-117.234184
-138.055870
-134.155708
-125.601783
-123.224660
-110.888474
-108.940179
-114.556317
-104.069895
-97.842699
-87.095553
-78.671137
-69.198882
-48.859630
-50.037025
-39.821000
-37.831298
-38.898276
-32.267613
-38.980994
-26.970120
-28.810429
-35.254484
-31.791267
-49.831692
-41.705063
-44.917446
-62.093870
-56.852316
-59.946475
-72.520939
-92.187095
-100.109037
-93.629475
-88.073146
-84.429915
-80.955127
-79.013260
-82.917116
-81.925854
-81.469565
-83.059660
-75.385380
-64.339778
-57.120786
-63.419426
-72.773232
-80.475470
-71.639044
-73.002754
-81.115288
-87.379371
-92.144743
-97.095701
-94.198415
-92.656197
-93.441300
-96.347968
-106.108401
-109.204142
-103.882957
-98.050172
-94.349002
-89.043669
-102.797255
-82.946828
-97.670859
-105.718173
-109.059441
-117.153221
-113.850885
-105.869330
-97.513027
-95.436564
-95.334954
-88.523922
-81.389785
-64.623391
-65.087785
-56.633698
-52.790023
-64.857166
-62.721946
-58.865667
-50.124846
-55.601269
-53.491764
-55.141518
-46.883387
-44.331608
-37.348981
-32.650537
-36.790130
-20.081424
-13.638019
-17.488692
-12.187539
-20.862481
-28.899752
-34.610209
-26.090671
-10.343334
-20.735473
-38.866481
-44.700030
-39.996407
-25.895887
-31.617434
-50.481853
-69.245592
-78.080275
-91.357880
-86.988349
-92.971596
-101.638123
-115.287465
-108.739475
-111.861827
-106.975499
-90.361747
-91.314549
-69.439372
-57.301167
-51.828518
-42.763560
-37.880948
-39.460259
-38.237521
-30.290149
-17.971618
-15.619307
-6.804885
-21.019223
-26.897137
-19.930411
-22.359949
-28.807650
-44.882397
-40.867025
-36.742216
-22.928029
-31.991148
-28.122997
-30.003142
-39.052572
-40.596145
-42.880595
-54.405432
-58.420229
-71.508056
-61.410519
-58.338867
-62.814310
-65.249412
-70.508035
-87.862283
-79.463293
-76.653363
-92.855403
-111.758432
-95.746864
-88.774064
-91.685108
-95.215089
-97.042622
-105.020825
-103.912565
-108.863348
-108.571444
-97.974183
-93.403760
-87.323228
-100.093983
-90.616051
-87.260264
-85.634283
-84.525075
-76.321457
-81.886571
-71.448993
-62.506774
-62.104368
-61.465971
-70.790176
-75.592863
-67.039861
-65.343032
-76.980000
-71.698995
-81.449352
-94.727798
-99.518125
-102.475086
-109.878720
-109.144633
-113.416921
-112.009052
-118.501568
-112.593137
-123.283468
-126.891950
-114.473261
-120.917756
-114.148253
-114.969843
-104.232393
-87.800306
-92.440012
-84.871466
-69.114386
-70.131829
-49.634031
-44.619255
-33.978010
-37.736956
-40.593642
-27.582689
-35.979448
-29.007508
-39.972061
-52.683925
-41.105566
-57.011398
-54.341048
-64.035779
-69.191135
-72.952700
-65.241915
-81.315362
-84.833316
-81.787662
-102.716891
-105.717800
-111.125238
-121.068508
-139.646672
-144.765884
-149.107547
-162.489450
-165.840772
-172.565995
-166.877046
-162.840955
-159.544356
-164.545692
-155.509224
-136.721593
-136.053777
-131.246848
-133.147246
-130.238634
-114.506703
-86.525772
-76.853418
-56.156655
-53.349806
-35.333134
-37.277007
-38.146296
-24.377772
-13.728707
-14.459654
-17.371041
-25.909121
-19.256583
-13.503055
-3.810650
0.239116
11.787410
2.667885
-0.368070
11.339279
17.845798
9.139092
-4.967905
6.556773
9.293050
17.960798
23.339443
4.717931
-6.375994
-17.267979
-6.117016
-11.900576
-33.219456
-36.552134
-39.781144
-50.319687
-47.862737
-54.921181
-74.322378
-72.497017
-59.914147
-67.941562
-65.923860
-68.410720
-60.741277
-69.456115
-71.600427
-59.591597
-66.309234
-54.442359
-54.827461
-66.746177
-72.018118
-69.371886
-51.345437
-51.934759
-50.278463
-54.795066
-46.400536
-50.039871
-49.124433
-44.869182
-41.435137
-39.514868
-49.046998
-54.232083
-60.793631
-64.183909
-62.249100
-63.399638
-57.878548
-49.182483
-40.251577
-46.867312
-49.467980
-59.735829
-52.815410
-50.282765
-45.460811
-44.793575
-46.839636
-48.753804
-54.502303
-49.589366
-71.556278
-64.753714
-64.024355
-65.853898
-59.799582
-64.770722
-80.810669
-80.832175
-77.938336
-81.341455
-77.206570
-76.742747
-81.771029
-81.331465
-76.426028
-72.835634
-73.321216
-66.180354
-63.791256
-62.701645
-80.678470
-87.422998
-89.264964
-93.051845
-96.696074
-117.016154
-119.221699
-122.758745
-115.296591
-109.987692
-116.103693
-118.584124
-110.023808
-121.107664
-119.792699
-120.903906
-136.146761
-123.488394
-131.789126
-129.148939
-143.067271
-163.461851
-155.836096
-168.033547
-154.808533

Water/Water - 12 pixels standard deviation motor noise

Trial 1

Time:  37899.831000  ms 
Normalized Position Data (in pixels from center of the road)
-13.801500
-12.234698
-0.466538
18.766861
1.876662
-5.203673
-1.872765
-23.446870
-28.986885
-16.911982
-21.604464
-35.617536
-18.701975
-12.377896
-3.003573
-9.438578
-3.749036
-13.214547
-44.853133
-48.295719
-46.572120
-82.784862
-101.910444
-102.603365
-88.819991
-102.700846
-98.627890
-106.292060
-95.524451
-109.655238
-106.684217
-95.515695
-122.295853
-131.888396
-125.418668
-128.393236
-85.367667
-87.052786
-81.887691
-95.208880
-97.743360
-93.515918
-85.678386
-81.963195
-74.950490
-72.624654
-62.270819
-47.533769
-28.699339
-7.488718
-7.962841
-8.642222
-1.591014
15.304000
32.904204
44.641846
49.460220
50.004768
50.852756
63.351288
45.346123
51.517250
34.695719
19.646358
23.134482
30.273613
23.947840
39.528460
51.912228
57.578253
57.230328
61.618022
68.856503
50.351102
42.428597
46.298945
52.337873
47.551177
38.196664
15.820656
-4.007210
-23.107983
-12.421854
-16.304172
-15.978879
-34.184690
-44.758582
-25.753539
-36.576913
-44.730113
-39.350898
-44.403507
-10.755375
-4.594739
-21.812960
-11.182362
13.784134
6.023719
28.487743
41.494660
47.999909
54.266676
80.229526
56.946194
45.682446
52.591071
32.459172
16.757386
1.028800
-8.478787
5.401247
-18.436480
-15.466050
-33.414602
-27.442945
-35.652220
-44.660771
-51.085879
-57.353369
-76.677030
-62.468826
-62.628089
-52.903217
-35.329801
-22.046581
-30.586006
-28.287059
-4.037846
4.150213
8.547820
20.418557
18.726412
23.638616
10.639437
0.820399
-2.314159
2.659956
22.033649
21.345959
23.936727
16.997366
7.973197
0.328060
-9.027920
5.768701
-2.023066
-20.787481
-10.636283
-14.964410
-9.367380
-8.269857
-0.807533
4.298935
-12.357855
-7.248075
-17.853847
-24.261042
-30.358852
-22.882749
-19.852841
-38.095402
-33.219598
-27.000461
-44.968288
-39.987231
-57.128584
-59.877506
-40.311591
-58.003050
-44.581666
-34.325643
-8.902549
-21.874024
-14.697481
-22.522091
-0.208977
12.069657
1.696701
-12.517126
-11.473938
-1.785514
5.477193
-14.640678
-9.563709
-6.470866
-3.182062
18.938072
35.816423
35.036125
36.499245
37.154921
45.704059
35.349908
38.769589
49.087355
64.831959
56.381435
49.168253
42.761990
36.112803
37.294449
29.577626
17.501593
23.048870
13.961251
-9.447489
7.028985
-4.475459
10.636964
-1.195856
22.619984
6.249777
-5.934660
-20.098986
-35.023420
-34.788232
-48.077682
-68.372845
-61.024711
-53.843021
-57.773082
-52.265351
-42.055943
-40.033937
-31.060588
-45.305884
-50.197361
-38.906414
-44.213683
-53.828345
-45.964654
-38.726046
-45.557953
-44.961371
-51.533271
-46.941187
-52.853352
-48.447057
-60.236526
-65.656145
-55.107393
-53.160681
-42.001446
-25.582529
-6.030751
9.081956
19.217981
14.862113
34.912648
73.060664
48.403153
70.357623
79.541181
76.070750
111.363989
126.782659
124.172325
126.258516
124.331379
132.165173
109.183819
108.383720
99.752487
78.418297
75.590625
59.787967
21.411388
7.944410
5.278577
0.954297
-24.356858
-24.975565
-32.325741
-42.598239
-28.117071
-45.070524
-37.113885
-28.248361
-27.097930
-21.752925
-39.854847
-48.429640
-36.521734
-35.001087
-33.832200
-39.933068
-53.461458
-40.492936
-57.850371
-42.683108
-34.386700
-21.507610
-35.237208
-24.408389
-22.376737
19.834140
26.765904
16.963970
16.571825
19.642124
21.764937
26.239215
39.751378
22.140055
29.220524
41.984180
60.529690
50.424129
30.844209
3.747143
-4.447117
0.103862
-2.650795
-5.842285
-15.956022
-22.105820
-28.785213
-36.676173
-48.877553
-71.653980
-75.215576
-72.283311
-96.690261
-101.582495
-92.861901
-88.144509
-87.617998
-67.141704
-84.297319
-87.424801
-84.705146
-67.160778
-70.372357
-83.289186
-82.143009
-83.038433
-92.422977
-56.254443
-63.975524
-47.337098
-43.228836
-36.455451
-14.441708
-8.664195
-4.995249
11.863996
16.561525
24.503689
27.805086
33.062557
31.617997
50.992209
34.506490
28.457599
31.914632
24.628155
36.584242
46.109112
48.429515
41.383853
29.425331
29.272406
39.155184
6.821779
-23.272622
-52.279215
-49.042832
-67.895500
-69.068829
-49.239301
-51.699392
-54.845426
-44.007307
-43.453871
-28.168511
-31.538980
-34.350821
-26.222127
-28.968896
-33.360023
-34.542130
-14.634083
-1.827600
-15.179108
-16.106005
-12.970889
0.604677
-19.786694
-16.931669
-7.258012
-10.001276
-1.711951
24.410729
18.495143
36.716129
26.698946
12.644090
30.391377
20.197522
23.867951
21.994324
5.763838
-1.802464
-16.938500
-3.223458
1.912163
1.107748
-3.041095
-4.732514
-10.516712
-16.613282
-12.326985
-1.320177
-28.399668
-22.901641
-13.070712
-38.356161
-36.071167
-23.051701
-14.367762
-0.276721
2.896833
2.603051
-1.103380
-4.686780
-0.484613
5.993164
8.479339
4.504989
25.411072
28.791290
28.512477
27.723225
6.629619
-7.863258
7.785485
-9.804493
-1.292705
12.782122
9.278056
18.171427
15.829396
10.000102
6.305404
-22.011137
0.234715
3.799136
-28.786492
-14.226944
-17.483736
-13.056896
-17.319746
-18.392981
-21.357868
-36.843891
-48.203254
-37.318059
-40.281827
-43.632829
-27.998660
-12.769852
-16.489707
-12.209768
-16.557263
-12.004021
-26.290552
-37.792616
-42.496022
-41.996685
-32.873126
-33.091194
-43.308817
-57.908469
-65.877486
-59.379958
-62.173423
-59.190583
-52.313037
-73.372215
-80.600447
-72.285298
-69.662103
-76.113296
-62.470064
-50.759156
-45.079360
-48.558293
-44.387500
-16.666978
8.583066
18.220502
17.618903
-1.977396
3.924769
6.586262
21.158542
29.531572
20.300036
27.166381
30.458693
27.025603
24.239486
4.473827
-16.833202
-27.949660
-17.693876
-18.759935
-23.982545
-10.826269
8.502686
6.627947
13.987154
46.618574
37.205347
33.535897
51.220504
29.885190
11.782321
13.355377
20.517386
-1.264743
15.243299
14.024602
-18.076540
-37.758986
-26.081758
-4.869001
-4.157861
3.600606
0.383749
-0.599231
-18.361164
-14.277919
-2.680772
6.854191
-6.303928
11.926988
-3.585522
-0.015716
14.917985
14.095671
-4.431733
2.626083
-21.254298
-51.711613
-40.638205
-50.438224
-57.252918
-46.555107
-44.092504
-38.789674
-31.255817
-34.337178
-43.897292
-43.082298
-25.873344
-21.397817
-11.609062
-6.273353
-25.397406
-17.344393
2.767331
-7.466905
1.708356
11.907080
14.825917
22.226920
29.956547
44.525443
37.544562
50.266432
37.380101
54.555328
64.587109
76.159134
79.599643
43.941466
29.995508
27.420995
23.458072
45.293741
43.725998
37.119522
59.417441
38.827414
53.101889
39.503402
17.546462
18.535331
16.523284
28.122772
11.389635
21.655241
31.939846
31.998462
27.565761
11.871534
8.508729
8.934720
-10.374807
-17.893645
-34.920995
-29.739580
-29.740343
-26.820991
-25.154750
-34.629474
-42.155784
-71.553786
-75.261293
-47.904298
-35.689885
-46.814449
-39.223242
-51.818054
-65.407462
-53.585081
-41.999055
-30.199143
-19.508692
6.543769
-0.077077
0.939794
24.856882
48.303997
57.974439
52.624042
75.010748
69.302301
74.256524
85.875008
103.340952
121.638828
149.052151
154.551802
160.991665
135.709177
159.767073
149.952774
120.256464
114.616382
88.008245
86.803132
66.169599
57.636565
59.129856
80.885652
39.028032
50.652320
38.532580
14.464624
5.661276
-15.111351
-32.060453
-50.605414
-49.935631
-67.474745
-76.708342
-76.291001
-91.527292
-87.150710
-84.687471
-83.261006
-91.405195
-105.459062
-96.526616
-84.122510
-74.535659
-82.906480
-53.419640
-56.150796
-83.760012
-71.196373
-52.359039
-23.694670
-7.278069
-4.786121
-7.346463
-9.733264
-19.682084
-13.793271
-9.430598
-14.147172
-8.466740
5.212804
19.702247
33.496823
23.465409
33.467441
41.288428
38.911336
38.346655
58.353351
69.902060
59.125587
66.955323
73.677576
68.236309
67.624802
44.035432
16.413686
2.231421
-2.679765
-17.481195
-18.573388
-14.206169
-13.156277
-12.156140
-16.806351
-27.668136
-44.998032
-51.256249
-43.353990
-30.050414
-30.274235
-41.357901
-55.200528
-52.650022
-52.500519
-63.970471
-60.756269
-39.987086
-48.520827
-32.409255
-37.674107
-41.828266
-30.552099
-31.973725
-21.310375
-16.085391
-6.341295
-12.104322
-19.214750
-23.987893
-37.751366
-34.072097
-22.383544
-17.232589
-18.057440
0.238385
-0.970547
-2.073185
6.994836
1.744496
-19.349926
-18.995359
-6.461720
10.029938
-6.968363
-4.228351
2.291381
-11.227692
0.395713
-21.521287

Trial 2

Time:  30094.721000  ms 
Normalized Position Data (in pixels from center of the road)
-31.162960
-56.626019
-74.584541
-86.267632
-72.801247
-73.846956
-64.160111
-70.994017
-48.630328
-37.510967
-48.723294
-37.618423
-38.954078
-23.271303
-14.121146
-7.548447
-1.623285
24.942446
47.135154
59.586505
78.289884
77.772104
71.296064
53.422454
43.883373
40.167700
6.823812
20.142928
-2.232230
-2.990953
3.193579
9.048863
3.575257
-15.736161
-21.275462
-23.334817
-31.945020
-22.732546
-13.268663
-17.186744
-7.260968
7.497881
28.861344
29.904561
36.597300
39.387966
78.103199
98.625198
130.803268
137.019051
142.590977
129.043927
115.915234
107.586125
104.430157
107.800775
113.653404
100.788681
81.806594
41.951054
32.615855
44.478367
36.175350
2.925807
0.095997
-6.054755
-0.151225
0.301920
-4.021819
1.691892
11.224007
11.399823
16.152976
38.925705
39.977358
44.423456
40.219055
48.146148
37.387881
27.583364
7.031160
-14.346418
-45.881118
-67.155448
-91.156551
-105.018785
-111.775617
-120.731574
-136.613908
-149.139408
-146.345171
-136.193011
-130.586113
-114.087979
-112.467992
-111.459022
-114.071678
-71.246389
-62.717817
-58.821265
-26.471822
-11.228820
-0.000851
-2.070212
6.780534
-1.290691
15.873025
7.206716
9.664558
22.536327
12.750931
12.298219
8.796269
13.930562
5.029968
-6.035139
-15.701696
-47.739191
-32.348432
-35.975635
-38.528684
-38.760451
-56.800760
-64.667953
-81.587696
-51.743265
-61.001880
-74.539613
-65.929085
-47.038584
-46.951211
-44.782967
-50.725188
-45.723285
-27.271509
-22.445502
-8.944073
22.440404
25.292295
17.554913
-1.018282
25.247711
23.904052
31.010111
42.004164
51.348580
60.448085
69.487171
70.707703
107.531476
113.872963
120.190460
137.845520
138.153984
135.238942
119.242770
93.881430
95.562962
99.981583
94.373772
88.722129
77.927614
84.257681
70.945105
54.481593
27.883520
25.378957
7.903487
1.379548
-3.358484
7.113282
-6.690449
-0.919201
10.294917
14.543062
2.180605
10.574079
8.213412
-12.868590
5.920938
-1.947273
11.124641
7.159313
-14.338529
-22.717242
-10.880543
-2.017305
3.047672
-2.693210
0.765633
9.493262
6.747705
3.084288
14.797781
21.268097
11.144878
39.607489
30.216532
27.476979
26.320198
30.551577
28.176171
20.052802
26.733384
10.716118
15.248260
38.183825
48.106987
35.382485
37.319485
22.519492
-7.463996
-33.197535
-56.767809
-81.661481
-91.968504
-94.028944
-111.642653
-119.026090
-124.423091
-140.050953
-136.951685
-99.257013
-104.301716
-95.923532
-99.039147
-83.950258
-78.761206
-37.086461
-37.348845
-21.734546
-5.784519
0.766558
16.397167
40.537120
37.136519
55.881248
51.693538
62.204335
68.525004
72.266314
79.271094
96.822659
95.883161
87.034867
82.435239
86.395276
80.704403
69.129891
43.580887
39.829814
32.042717
23.414341
20.098325
-7.311497
-42.098520
-66.909132
-80.831921
-92.345264
-109.247297
-107.637756
-112.790312
-121.660909
-99.633293
-106.062899
-75.104686
-77.428054
-64.666987
-54.285219
-33.194061
-29.058624
-2.754853
8.333877
1.962978
3.435037
8.341475
36.075068
67.440859
71.769359
95.565402
114.583792
88.748945
75.788144
60.404658
54.795558
18.576512
28.422521
0.412877
-5.525034
-8.257090
-6.653315
-13.367082
-35.596757
-33.099021
-48.405934
-51.143152
-78.331156
-82.269869
-89.181807
-97.795558
-132.744830
-148.237348
-149.300842
-164.563164
-152.470794
-142.409676
-152.232189
-141.762557
-121.137088
-114.240290
-81.536549
-82.986431
-57.308031
-50.537668
-41.030863
-26.736448
-8.118342
0.524103
-12.349372
-6.711623
6.308547
7.324042
12.086709
24.183515
9.587136
15.676599
9.905865
-7.397746
-36.024055
-15.858399
-37.011991
-50.817295
-74.420159
-83.446525
-89.959813
-85.801824
-91.824649
-88.662005
-81.871944
-95.518594
-88.096092
-76.138710
-77.713336
-60.829084
-50.021252
-36.410303
-24.702853
-13.486981
-4.123953
-7.671483
9.880274
4.977812
12.474472
26.329190
41.596445
39.115465
26.596484
34.411567
53.907339
42.356777
37.667761
34.454670
56.092379
63.762818
61.975513
53.707931
48.750669
52.106349
62.503824
56.928165
68.878007
77.152427
72.275002
91.152137
81.205612
79.486697
70.704984
80.070755
76.800356
69.162737
52.086386
35.816915
26.844027
32.653442
41.202112
34.201854
25.004836
15.694868
6.573683
7.353630
0.143808
-4.302398
3.950485
5.320699
9.445564
24.892267
23.015129
32.712138
47.562364
51.443626
54.538101
80.785648
105.758532
100.361355
107.307103
122.724715
128.676294
119.299494
122.644870
110.753134
103.866800
87.706658
87.213804
83.179103
70.154898
56.595416
57.520432
30.789576
-2.713317
-6.267305
-15.504589
-31.451742
-49.489331
-20.767802
-33.726522
-36.254024
-53.192256
-39.167229
-25.033705
-19.762379
-28.942258
-4.038301
7.599931
-0.580448
-21.741751
-16.531400
-17.609537
-21.582744
-24.179508
-36.034704
-17.176429
-25.666621
-46.055501
-49.468882
-64.196121
-55.208342
-60.706868
-57.047849
-56.440227
-62.193075
-55.971876
-54.041958
-59.889175
-71.224385
-45.267303
-44.010808
-4.013419
20.270308
24.767406
51.943830
57.372287
65.687859
83.733025
86.227172
83.316073
83.454663
96.814274
96.719503
97.222452
102.047106
88.587430
72.591751
82.058024
53.828363
33.308104
21.936993
-2.598153
-17.251193
-24.246823
-31.729128
-55.515891
-71.226784
-78.761675
-102.301468
-112.934120
-98.301166
-94.112203
-80.922710
-88.011153
-97.152318
-116.189323
-101.915622
-81.239777
-101.855845
-91.766252
-52.906104
-56.264747
-50.268975
-32.416985
-21.215983
-21.220667
-34.488697
-38.830801
-31.746723
-10.870000
3.754997
-10.877474
1.608418
-13.026129
-29.229182
-28.724619
-12.101901
-10.605993
-24.404684
-48.123177
-46.369426
-33.622446
-28.667570
-40.377551
-52.969440
-47.161718
-38.743688
-33.860957
-34.840103
-43.521770
-37.157721
-45.197984
-40.958724
-29.084656
-8.749774
-29.517861
-15.541661
19.542308
9.283121
4.518170
7.192268
1.085447
14.160438
7.297202
-5.451991
-19.933070
-5.087604
-12.062360
-22.767903
-36.666431
-43.123279
-62.184296
-64.178104
-64.881676
-65.815806
-73.946934
-69.627671
-58.454305
-55.753598
-62.237827
-61.494069
-39.461329
-28.378449
-0.486312
9.224988
3.788414
15.893525
18.627173
14.440797
23.776860
15.348578
13.722318
29.286100
32.791166
36.304308
4.856688
12.117698
-23.575359
-12.728871
-11.213058
-7.121618
-8.180361
-13.089579
-7.648157
1.494659
-4.008157
-6.244675
-11.747573
-9.905886
-3.622759
-7.708444
-19.886524
-7.518689
4.588401
-6.284508
-27.154765
-41.349251
-41.066844
-71.257710
-74.537844
-89.933082
-77.269140


Subject 2


Grass/Grass - 0 pixels standard deviation motor noise

Trial 1

Time:  24788.110000  ms 
Normalized Position Data (in pixels from center of the road)
-92.311118
-92.184073
-91.823819
-91.508997
-91.051558
-90.448050
-89.823150
-88.748281
-87.709907
-86.711728
-85.450652
-84.029058
-82.794838
-81.125763
-79.774176
-79.098836
-78.353956
-77.760772
-77.573602
-76.593778
-75.539218
-76.270395
-75.323184
-74.252358
-73.945735
-72.638387
-72.357518
-71.775088
-69.942756
-67.863964
-66.943868
-64.829209
-64.708637
-62.572848
-61.819766
-59.246323
-56.604360
-56.051113
-54.480002
-53.554392
-56.492422
-56.074805
-55.727386
-56.497432
-56.815448
-59.194857
-60.366267
-60.971292
-61.762693
-63.074828
-65.199239
-66.273070
-67.574330
-68.772920
-70.082932
-71.426064
-72.760525
-74.617890
-75.884618
-77.403000
-79.015773
-80.435600
-82.523814
-84.353588
-86.247658
-87.750114
-89.456297
-91.001357
-92.041537
-93.468474
-94.830647
-95.738213
-96.932185
-98.035741
-98.760503
-99.639585
-100.536145
-101.074055
-101.853992
-102.524559
-102.897358
-103.370737
-103.671557
-103.838057
-103.870402
-103.712380
-103.580674
-103.103214
-102.664100
-102.152931
-101.039401
-100.077615
-99.788739
-99.462893
-99.970007
-100.221722
-100.872385
-101.548985
-102.363326
-103.308748
-104.322309
-105.427054
-106.891923
-108.055582
-109.267101
-110.299378
-111.601624
-112.977102
-114.126521
-115.715145
-117.267058
-118.538978
-120.260989
-122.070417
-123.503309
-125.333984
-127.286572
-128.669243
-130.475855
-132.217441
-133.386671
-134.761225
-135.576046
-136.187797
-137.152292
-138.062161
-138.909276
-139.374497
-140.161330
-140.912918
-140.974937
-141.591549
-142.107834
-142.283424
-142.607281
-142.486311
-142.390602
-142.306405
-141.994401
-141.412325
-140.137597
-139.103855
-138.036346
-136.809148
-135.512128
-134.392865
-133.308515
-132.386189
-131.745247
-130.997412
-130.483971
-130.170380
-129.909484
-129.756377
-129.744656
-129.686950
-129.633621
-129.551488
-129.507246
-129.413132
-129.329656
-129.262347
-129.124278
-128.959688
-128.814107
-128.566655
-128.306061
-128.093806
-127.731542
-127.313087
-126.949627
-126.356373
-125.633851
-125.006211
-124.012536
-122.851610
-121.886673
-120.476435
-118.946688
-117.700882
-115.891021
-113.920434
-112.357781
-110.105057
-107.677703
-105.781969
-103.115436
-100.595178
-97.985713
-96.387955
-94.184128
-91.955712
-91.828383
-89.689616
-87.427212
-86.241140
-83.734330
-81.037122
-79.655560
-76.899522
-75.031772
-76.981043
-76.764400
-77.260917
-78.960638
-80.612930
-82.800488
-86.812099
-89.315772
-91.967159
-94.415944
-97.314294
-100.493436
-103.086099
-106.355497
-109.549782
-111.931231
-115.410626
-119.051076
-122.194908
-124.831420
-129.030637
-133.456737
-136.522962
-141.282799
-145.089853
-148.056624
-152.709958
-157.375102
-160.029354
-164.257055
-168.087560
-169.521923
-169.841623
-172.064257
-171.773309
-173.029785
-173.787394
-171.974512
-167.450228
-166.731359
-163.812019
-162.764688
-161.775143
-158.918176
-157.801372
-156.481298
-149.062569
-147.546785
-145.926233
-144.277616
-141.404331
-140.380297
-136.522279
-134.498392
-133.457732
-132.155194
-130.012830
-126.837342
-125.162181
-123.063348
-120.922953
-118.487287
-115.519012
-112.853008
-109.886115
-107.416735
-104.270469
-100.970252
-98.529513
-94.914488
-91.667877
-89.008608
-84.772080
-80.147403
-76.782991
-72.450442
-67.238436
-63.643268
-58.177737
-52.542372
-47.939949
-44.473912
-39.183343
-36.053271
-31.058435
-30.034044
-25.464419
-23.045865
-18.695176
-16.622724
-14.933865
-13.322600
-11.860546
-8.508310
-9.578173
-8.309497
-6.956490
-3.558960
-1.911736
-1.831926
0.372308
2.853163
7.279373
10.354376
13.118980
16.648356
20.217046
23.932262
27.681309
31.382801
34.978648
38.364579
41.508062
44.341678
47.052034
48.585512
50.331865
51.723008
52.845298
53.717649
54.209532
54.374070
54.254928
53.781221
53.189342
52.432474
51.569112
50.521858
48.888399
47.925892
46.991476
46.182037
45.574474
44.560078
45.695118
46.208891
47.033275
48.157400
49.425497
50.880009
54.665920
56.503344
57.517459
59.292848
61.006479
64.604176
66.042140
67.382438
67.784652
70.069632
70.363612
69.642835
69.254350
68.505917
67.070928
65.665929
63.839041
62.346786
60.179510
58.665647
57.050862
55.561820
53.347324
52.119027
51.261329
50.468466
50.536830
50.427194
51.070351
53.080687
55.841107
58.113477
61.172895
63.617702
64.880212
66.052862
66.927246
67.212241
67.010154
66.420459
65.349836
64.650913
63.646261
62.780832
62.855237
63.845898
63.666028
64.536429
64.628438
64.833337
65.207413
66.964771
67.680312
71.741760
74.185861
75.231096
76.187210
78.597893
79.437379
83.584537
85.744111
86.255158
86.717860
87.097838
88.904465
91.905845
91.357036
91.990283
90.677426
89.052112
88.603067
88.156809
85.785974
84.660299
82.211062
79.832916
77.594206
76.548560
74.701179
74.255625
73.964777
73.304094
73.100539
73.748165
75.307741
76.278376
77.686348
79.011554
80.464082
81.995283
84.384842
86.181989
88.102186
89.865505
91.710593
93.481042
94.868634
96.362689
97.477973
98.102228
98.925318
99.506788
99.885391
99.628941
98.860205
99.275508
99.162088
99.809027
100.599179
100.810698
100.781592
101.954967
102.331601
103.725339
105.326081
107.023228
107.813479
109.690355
110.434272
111.217695
112.994926
114.700298
115.150930
116.746438
118.318797
118.660357
118.666135
120.534816
122.710551
123.966777
126.923969
129.141162
131.348734
135.036297
138.765420
140.942493
144.341580
146.116033
147.768124
150.766139
153.170414
154.608558
154.130572
153.922315
152.794902
148.287464
145.913497
143.004688
139.641813
136.371101
131.497653
128.262008
124.569082
120.709677
116.685472
113.197474
108.457746
104.243992
101.042743
97.051766
93.323067
91.194886
89.684881
87.562375
87.257388
85.817144
84.596286
83.556941
84.397802
87.025963
87.100384
89.443855
90.340328
91.433101
99.013131
100.381087
101.587470
104.476877
105.154982
109.004439
108.429391
109.223934
107.807145
105.832590
107.090535
103.846633
100.321552
98.179315
94.131781
89.912115
87.848520

Trial 2

Time:  24223.455000  ms 
Normalized Position Data (in pixels from center of the road)
-116.305581
-116.066409
-115.730185
-115.292934
-116.920726
-116.541305
-116.139230
-116.563936
-115.916264
-115.164730
-117.265351
-116.281719
-115.092604
-114.989348
-113.596007
-112.028862
-113.387471
-111.682547
-109.964952
-109.587094
-107.821756
-106.036273
-105.632672
-105.675677
-103.821066
-101.977006
-101.515177
-99.677935
-97.902333
-97.531775
-97.717500
-96.179739
-96.074678
-94.927912
-94.027082
-94.467885
-95.998710
-96.168427
-97.685106
-98.853208
-100.592373
-103.333607
-107.882350
-110.767913
-114.070109
-117.769737
-121.409650
-125.122392
-128.691399
-132.237530
-136.493218
-138.857455
-141.218754
-143.257328
-144.394314
-144.831688
-145.084255
-144.394145
-143.863479
-143.005801
-141.294515
-138.001998
-136.525849
-134.844909
-134.299710
-134.405939
-135.035768
-135.562865
-136.843953
-138.690275
-140.441034
-142.555808
-144.467391
-145.954671
-147.346625
-149.386043
-150.703328
-151.642983
-152.208077
-152.832244
-152.730533
-152.214534
-153.158381
-152.232663
-151.128656
-149.924710
-149.818506
-148.077341
-147.737434
-146.836975
-144.171579
-142.294240
-142.713409
-142.251672
-142.343409
-146.104521
-146.846520
-147.932205
-149.534608
-150.000211
-150.179120
-151.665085
-152.487320
-153.538538
-154.667256
-154.733254
-154.526044
-154.344343
-153.955076
-153.938674
-154.031679
-153.722069
-153.847158
-152.810041
-152.203855
-152.114878
-151.979636
-151.221259
-151.150333
-151.123511
-149.149685
-149.187082
-149.155994
-148.398761
-148.036045
-146.187369
-145.775490
-144.954522
-144.500219
-143.917717
-142.913865
-142.166727
-140.650312
-139.926868
-139.546182
-139.589218
-140.219216
-140.742992
-140.941992
-141.335837
-141.142205
-142.174646
-142.768988
-142.400292
-141.776047
-142.491995
-142.767754
-143.736502
-145.282171
-149.850236
-151.930360
-154.262421
-156.894212
-158.980733
-160.923193
-163.698301
-165.194251
-166.577571
-167.494623
-168.396372
-169.087848
-169.010418
-169.182607
-167.754841
-166.679206
-166.314647
-165.928423
-165.452137
-163.812531
-160.593279
-159.996181
-158.128490
-157.429909
-156.856654
-151.761672
-151.221093
-150.408438
-147.728806
-146.543680
-145.387531
-138.383076
-137.594969
-136.768210
-133.890106
-133.353969
-133.301029
-133.575545
-127.518957
-128.463013
-129.976801
-129.549930
-132.121750
-135.233394
-132.415701
-135.473290
-138.194296
-137.929417
-140.344694
-138.533432
-137.930258
-138.982900
-139.097613
-137.068899
-137.160466
-137.630290
-137.468791
-138.239911
-140.455289
-142.729140
-144.704485
-146.997937
-149.309543
-153.771080
-156.426912
-158.782620
-161.473363
-163.181272
-164.373322
-167.850676
-167.419441
-166.601917
-166.838264
-165.581242
-164.006800
-165.393866
-163.292167
-161.092372
-158.837681
-157.979927
-155.592096
-153.154519
-153.674798
-151.246424
-148.895098
-147.745071
-145.139469
-142.519750
-141.513872
-138.474634
-135.250678
-132.722355
-129.588167
-126.748104
-123.670238
-121.021698
-118.629801
-116.091290
-113.591577
-111.326497
-109.582140
-104.722492
-104.137087
-104.340830
-103.079426
-102.377375
-100.625177
-93.233501
-90.107454
-86.457703
-81.927161
-75.565215
-72.527329
-69.389642
-67.018501
-64.882596
-63.077690
-61.832014
-61.629176
-61.946533
-63.029027
-63.903867
-64.896847
-66.718080
-67.790977
-68.777225
-73.468528
-74.766904
-75.878640
-78.056757
-78.726320
-82.498901
-84.429134
-84.718561
-84.938198
-86.848680
-86.829948
-90.238482
-91.835524
-91.124496
-89.889302
-87.889403
-87.244588
-84.020104
-83.724837
-82.843472
-79.676071
-76.591131
-76.340203
-78.032790
-76.096366
-76.518308
-74.184182
-71.754203
-72.023252
-73.896990
-71.775352
-72.347608
-70.422639
-69.546814
-69.882905
-73.013536
-75.359008
-83.035761
-88.280512
-93.100026
-98.202980
-103.050638
-108.505461
-111.743353
-114.966580
-119.144372
-123.470919
-126.303513
-128.610872
-129.855235
-128.963517
-128.771809
-124.228327
-120.629345
-118.093261
-115.043106
-111.482025
-105.238021
-93.916923
-89.209452
-82.758775
-79.436553
-77.282991
-73.487519
-67.659487
-67.942477
-66.801481
-69.219420
-72.460764
-73.809603
-75.365617
-79.829061
-82.572888
-88.094443
-94.082399
-100.401579
-105.083112
-111.450419
-117.876012
-122.558518
-128.347854
-133.598378
-137.735991
-142.038676
-145.447947
-147.572558
-149.189510
-149.847204
-149.943488
-149.870407
-149.759739
-150.024425
-150.434980
-150.973257
-152.570634
-152.712880
-152.553980
-152.259442
-152.417243
-151.993332
-151.566348
-152.867342
-152.236170
-151.454854
-151.386421
-150.691794
-150.043124
-150.240349
-151.274634
-151.244519
-152.260912
-152.471810
-152.666185
-155.544913
-155.746977
-155.932818
-156.219879
-157.116462
-156.961197
-156.582684
-157.618351
-156.414163
-154.954191
-153.894184
-152.046295
-150.083972
-148.417747
-146.131395
-144.041396
-142.593856
-141.056549
-139.886214
-139.129389
-138.374095
-137.689076
-136.876558
-135.904590
-135.010009
-133.326854
-132.367179
-132.010971
-131.780762
-130.796559
-129.804898
-128.344312
-124.378093
-122.286467
-120.415902
-118.763185
-118.035993
-117.585295
-117.712100
-118.288929
-119.213585
-120.527950
-122.513733
-126.219273
-129.035761
-131.857724
-134.721144
-137.613250
-140.568960
-143.520388
-148.106624
-151.217430
-154.141003
-156.665980
-158.925277
-160.574426
-161.870462
-163.878883
-164.353626
-164.545887
-164.881544
-164.939797
-165.744176
-165.994557
-166.513737
-166.615519
-166.716020
-167.331835
-168.892502
-169.496974
-170.595123
-171.320894
-172.032804
-173.176139
-173.838694
-174.494665
-176.700384
-176.833122
-176.808379
-177.258629
-177.043081
-177.324941
-177.037224
-176.113778
-175.308818
-174.651693
-174.539371
-174.080280
-174.324013
-174.319101
-173.953482
-173.604253
-173.436590
-172.963959
-172.563104
-172.562992
-172.215542
-171.807570
-171.328232
-170.714833
-170.034074
-168.785756
-168.165670
-167.611218
-167.041822
-166.146373
-165.487254
-163.940387
-163.001373
-162.591515
-162.342673
-161.683685
-160.642335
-161.024327
-160.804768
-161.373763
-161.975899
-161.688701
-162.318678
-161.260572
-160.910263
-161.672678
-162.483550
-162.075237
-160.850569
-161.988594
-163.348066
-163.462377
-165.267109
-164.691509
-164.765194
-166.733992
-168.964546

Trial 3

Time:  24182.920000  ms 
Normalized Position Data (in pixels from center of the road)
-99.446657
-96.618864
-93.898431
-91.122134
-88.848553
-86.765554
-83.091977
-80.933844
-79.491916
-78.408629
-77.243156
-76.845805
-76.270994
-76.764230
-78.289389
-80.270513
-82.294227
-85.021227
-87.980256
-91.070663
-95.145362
-98.175744
-100.827434
-102.932556
-105.536644
-106.891986
-108.055060
-108.568398
-108.464554
-108.223912
-107.119833
-105.867505
-103.648322
-101.708688
-98.535297
-94.986422
-92.677296
-91.108926
-90.187916
-90.671642
-91.053276
-91.937623
-93.618793
-95.703864
-98.905275
-101.177796
-103.148207
-105.578104
-108.280551
-110.275120
-112.505571
-114.480887
-115.432036
-116.039748
-117.376557
-117.617084
-118.639947
-119.549353
-118.649196
-118.252385
-118.809906
-119.222637
-118.494455
-118.653507
-118.663230
-117.590177
-117.442939
-115.604633
-116.478324
-115.512788
-116.333487
-116.683606
-117.360299
-118.917412
-120.539452
-121.914996
-123.610487
-125.283969
-127.681205
-128.912885
-129.712318
-130.694346
-130.948867
-130.653625
-130.735876
-129.464027
-127.665465
-127.049386
-125.782178
-122.319852
-118.583359
-119.328693
-117.101640
-115.592635
-115.736430
-114.897511
-114.155769
-114.248623
-113.826452
-113.554125
-113.489157
-113.004679
-112.371801
-111.776749
-110.876536
-108.892020
-108.139494
-106.780530
-106.290618
-106.052419
-105.002892
-103.143528
-103.943693
-105.424707
-106.084362
-108.615599
-111.472775
-111.006714
-114.230253
-117.385728
-118.615910
-121.909975
-125.531768
-127.315920
-128.465594
-131.621412
-134.669987
-135.378623
-138.279239
-141.130576
-138.199880
-140.936500
-143.479533
-143.290975
-145.234803
-146.845802
-141.292996
-142.200491
-143.033619
-143.629556
-141.510481
-141.338127
-140.738986
-137.566117
-131.730495
-130.278831
-126.194065
-123.328356
-119.900737
-114.993821
-111.387311
-107.901151
-102.978159
-101.398675
-101.100855
-101.464175
-102.510749
-104.408588
-106.841110
-110.267218
-117.085563
-121.410281
-126.678686
-131.306631
-135.871560
-141.226887
-145.073057
-152.990741
-156.310637
-160.797240
-163.361282
-165.443665
-168.927467
-170.186477
-175.148681
-177.264076
-176.797058
-179.487802
-179.937758
-177.516373
-174.227339
-170.082718
-167.485460
-161.779080
-155.374593
-152.033557
-144.231389
-136.232649
-130.597017
-122.333181
-115.648294
-110.837417
-103.934812
-97.879782
-92.758243
-91.173963
-91.560948
-89.257715
-89.997029
-89.333973
-89.923929
-93.402352
-95.848154
-98.922950
-107.726271
-110.610415
-113.556984
-116.599526
-120.170447
-124.961980
-126.922336
-128.875777
-130.345755
-131.694233
-132.688388
-133.478977
-133.559174
-133.334363
-133.415290
-133.603885
-133.946251
-133.727853
-134.455707
-134.198957
-134.562821
-136.016597
-137.516551
-137.899512
-139.225709
-138.781043
-138.806218
-140.066710
-141.332316
-142.471923
-140.359067
-141.254912
-142.098830
-141.852695
-142.881404
-143.991279
-142.566814
-143.907740
-145.350985
-145.948133
-147.461016
-148.807060
-149.269014
-149.465909
-150.332854
-151.014144
-151.255481
-152.171984
-153.237200
-154.748977
-156.782155
-159.282812
-161.979614
-165.498455
-169.336438
-172.715036
-176.355308
-180.216740
-182.857300
-184.325582
-185.605387
-184.972374
-183.511110
-181.401363
-178.185630
-173.501002
-168.644673
-163.161251
-152.233885
-145.402456
-138.547458
-132.049675
-125.791436
-120.630717
-115.744824
-108.035704
-104.512649
-101.887507
-99.893191
-98.842726
-99.398834
-98.649874
-98.586431
-99.947198
-102.365642
-105.601123
-107.494938
-109.110106
-110.645160
-111.351287
-113.045011
-113.758366
-113.367071
-112.600652
-112.662356
-111.666404
-110.386371
-110.433813
-109.862595
-107.576939
-104.925654
-103.735334
-100.742088
-98.075809
-99.957994
-98.167340
-96.689861
-96.892010
-96.113439
-95.401073
-95.460578
-94.264280
-91.854490
-89.169523
-86.924700
-84.011962
-80.881186
-76.101257
-71.975873
-67.811049
-63.877231
-60.393894
-57.398441
-54.685662
-51.619325
-51.527543
-52.767228
-54.465058
-57.488025
-61.305025
-66.387694
-72.200539
-78.651939
-84.421013
-90.885449
-97.114090
-101.950389
-107.335659
-112.151099
-116.017810
-118.085163
-120.668694
-122.537606
-120.072832
-120.313480
-120.097026
-118.149948
-117.357424
-116.714375
-114.855787
-114.654468
-114.797611
-112.917853
-112.516589
-113.803669
-115.548722
-116.585965
-118.434084
-121.457249
-122.974085
-125.497000
-127.874684
-129.112154
-131.067219
-132.027904
-133.438618
-133.902637
-134.790130
-135.610778
-136.159799
-136.764991
-137.309596
-137.562268
-137.904779
-138.208005
-138.653615
-139.661267
-140.230343
-140.796035
-141.599142
-141.879988
-142.197522
-143.187360
-143.446697
-145.080796
-145.920876
-145.849953
-145.664842
-146.359496
-147.727140
-146.912055
-145.753577
-145.466094
-143.389989
-140.723484
-140.374090
-136.848424
-132.991515
-130.452307
-125.864650
-120.927716
-118.856041
-114.109771
-109.655217
-105.463886
-103.289344
-99.106046
-94.810698
-95.013559
-91.141430
-87.396633
-86.117732
-83.473877
-81.702118
-84.516945
-83.902212
-83.665678
-84.516033
-84.490957
-84.574305
-85.373104
-85.328295
-84.817391
-84.091821
-83.023098
-82.108086
-81.272230
-78.565098
-77.566279
-76.561868
-75.038112
-73.036622
-73.464842
-74.621358
-75.408566
-77.381223
-79.706411
-81.569854
-84.561057
-87.890204
-90.400200
-93.551419
-96.434043
-98.372980
-100.578918
-102.222345
-103.264081
-103.259903
-103.153534
-102.179571
-100.385651
-97.614893
-92.891427
-89.209871
-84.705682
-80.238042
-77.364780
-73.520674
-69.434094
-66.799469
-65.107890
-61.434341
-57.314065
-55.383393
-50.166138
-48.144052
-47.099144
-44.728428
-45.961105
-46.079695
-53.221657
-55.432898
-59.762793
-63.501860
-68.398523
-72.585992
-79.656330
-83.771781
-87.996742
-93.240121
-97.552864
-102.247999
-106.146341
-111.049202
-115.799859
-119.069201
-123.624684
-128.076267
-130.601271
-134.865427
-139.270505
-138.920589
-142.631000
-146.157469
-147.009709
-149.882888
-148.673421
-148.325506
-150.403174
-152.398115
-151.523938
-153.030434
-154.341466
-148.187017
-149.008042
-149.559027
-147.306301
-147.196375
-146.781782
-138.830181
-137.809389
-136.371850
-132.526720
-130.368780
-127.769045
-123.064555
-119.581329

Grass/Grass - 4 pixels standard deviation motor noise

Trial 1

Time:  24355.009000  ms 
Normalized Position Data (in pixels from center of the road)
71.239033
73.675480
80.674177
83.753545
80.640072
76.030210
80.488435
81.868262
74.837223
73.422540
81.478595
79.674211
77.130644
79.937701
81.234183
83.457735
81.726310
79.545293
73.675008
77.496477
74.728590
71.232309
67.598925
66.686740
64.453140
61.150128
63.378071
57.008110
59.479201
52.756214
50.187825
56.774455
53.590349
57.737540
55.064594
51.059753
56.353377
59.621770
67.142520
63.895549
64.143677
59.503136
68.543729
73.860966
78.905354
87.232489
90.217546
89.343069
96.080910
91.221351
96.930785
93.946962
92.314277
88.907575
85.647968
85.525986
80.860355
80.179899
73.667881
70.111451
69.092074
69.027011
71.190772
69.229888
72.456220
72.911123
72.481650
73.667666
74.023052
74.408333
80.556675
85.404919
87.186879
84.712847
89.833029
94.734707
92.900769
101.843332
98.441040
105.550251
105.683448
103.955473
108.899514
118.779708
123.374628
122.784863
123.774813
124.415788
124.373471
118.501100
108.201454
108.949374
115.003138
116.620503
117.850461
128.786225
133.104688
130.897538
129.935991
132.625884
132.331461
128.074032
126.036216
121.836205
120.299665
116.224186
108.136208
106.844957
113.621202
107.187049
104.832664
97.926130
94.438630
95.453349
100.188726
103.245153
110.312921
100.017645
103.252380
95.600176
94.606138
100.095702
104.071411
105.041986
107.283248
101.362090
102.375006
109.052336
110.934227
104.535935
105.849756
102.184764
96.152534
97.279707
95.775884
94.697411
95.767129
103.320331
97.880538
97.969689
97.741581
96.090112
101.155771
94.224399
101.421911
98.873612
95.677751
99.505571
100.193150
97.557408
100.466739
96.578511
92.702227
91.231063
96.590145
96.140859
90.769269
91.326282
91.842382
93.912804
101.146139
95.956420
89.148081
92.477231
93.850612
94.556302
102.944949
106.942401
103.275858
101.871034
102.797670
106.745495
101.622149
101.081421
99.818875
109.517044
106.271951
107.141165
101.251789
107.338889
108.527819
107.009819
109.174167
106.506389
109.708701
104.739051
100.002986
90.949534
88.544309
90.798457
85.077190
94.650391
91.428167
81.446554
87.042855
91.899709
89.659762
89.166246
85.965610
87.971968
85.088114
85.782057
85.564398
80.682939
78.900073
77.665225
82.033353
88.605504
82.056439
86.812276
90.360028
94.276012
101.110417
106.296923
110.620829
105.625140
100.829651
110.945176
113.557108
114.789214
118.121316
119.073870
123.772360
121.896143
122.343647
115.463608
116.414931
116.005792
117.806387
124.041212
128.326732
130.249558
131.255221
131.043901
129.427284
129.171590
128.352927
128.271459
127.865644
132.039522
134.174914
131.112357
128.761228
135.183555
132.698662
133.740770
140.566740
144.806452
136.397835
135.386610
138.122810
135.210580
137.715197
143.322914
139.043535
138.573798
141.751784
144.238995
141.358061
138.670278
131.566086
126.280996
122.915729
114.053498
114.883260
111.885176
105.254767
106.847292
107.688916
104.458411
104.821534
104.367666
104.645941
107.516016
111.660934
104.977094
101.084673
96.275267
94.785981
93.205979
96.476968
101.923682
100.321955
94.621390
95.624212
96.615218
97.498577
101.845951
103.497500
104.926468
105.068030
108.000414
113.000893
110.742787
110.394169
118.640438
123.822132
122.620542
122.649491
124.454997
123.818700
128.850017
132.581390
135.057007
139.364643
146.965751
147.662161
147.679213
152.387300
152.720444
154.160246
153.455055
152.434502
152.931847
147.644298
140.923251
146.466566
147.500565
148.950548
145.741092
145.485221
138.536077
136.995934
138.572664
138.941042
139.014694
140.151049
142.821418
148.728924
149.034007
142.397484
145.864668
145.797345
146.159719
143.658134
143.451442
148.401888
149.137950
155.575918
152.971558
152.800547
156.921997
159.343888
153.844931
148.834468
146.942130
142.069323
137.351663
129.304126
126.551972
130.296826
126.043525
120.518098
112.782752
109.039664
104.672843
108.396845
108.446657
108.118625
108.186927
113.121684
119.312387
125.309068
130.379876
126.844711
131.471979
123.926578
110.609884
112.462008
115.776465
115.966007
114.557240
111.040728
114.705362
110.835842
117.751117
120.579579
120.399117
117.746362
116.663502
117.738626
122.452990
119.296348
121.047925
116.311383
115.390605
114.749360
108.748894
109.298858
113.355153
109.558108
114.083956
109.538535
105.463527
111.402101
109.624593
111.394729
111.985914
108.472778
106.745833
108.605366
108.970981
108.894905
102.562473
105.193314
109.208535
108.694285
107.181538
108.892914
112.654381
108.919432
113.194822
110.079738
103.570583
92.203138
91.060517
91.026975
102.674355
96.020827
101.786299
92.769218
88.366219
88.902465
83.231403
83.771564
78.087766
78.542044
72.680156
72.878573
70.212003
72.233407
63.105144
63.061464
59.639139
56.250321
53.465056
48.310371
50.434463
52.288193
50.804900
53.736238
56.845078
61.550637
62.728090
69.016932
73.258127
81.556012
88.431497
91.754380
92.793117
91.371545
92.425738
97.052013
98.766147
101.760784
102.362172
106.764225
110.206716
100.827474
103.697806
99.314556
93.091102
86.019948
89.628245
79.995213
83.418940
79.317027
72.789498
71.508426
58.072122
54.654281
57.004983
48.996084
53.426138
50.592787
45.922606
40.588172
46.422447
51.210093
52.274307
62.673527
61.949148
72.640754
75.053964
81.857689
85.726168
92.577999
103.626779
108.603810
115.930925
122.402219
128.264882
131.609374
133.993935
135.214012
131.339044
130.435914
133.624895
132.410270
128.629024
127.224022
130.370707
131.290295
132.844880
136.810253
139.676433
139.447968
142.010938
140.691233
140.573010
143.643042
139.649018
133.197534
135.704173
140.636324
140.250118
138.368393
133.553349
130.960429
124.791820
117.010801
116.624414
110.723467
106.035645

Trial 2

Time:  26201.375000  ms 
Normalized Position Data (in pixels from center of the road)
-81.411976
-79.691362
-79.335029
-74.182400
-76.960973
-79.838767
-79.010063
-73.056316
-59.884071
-64.797182
-66.547113
-66.234377
-58.362818
-55.651697
-54.337206
-50.957715
-45.915552
-46.254521
-39.316656
-36.099001
-33.336460
-30.785415
-32.086026
-31.172664
-34.322595
-32.651916
-37.960421
-37.883865
-38.987944
-38.194572
-44.592502
-48.399511
-50.553908
-53.925148
-54.198166
-57.157313
-60.767929
-68.754529
-67.543493
-63.709048
-65.690635
-70.816513
-72.221474
-82.542462
-90.672362
-93.223936
-91.135711
-94.178083
-92.893630
-94.451565
-97.230288
-100.564136
-104.157967
-97.126347
-92.127978
-94.644847
-95.982659
-103.103987
-107.984691
-102.462623
-100.472130
-103.303176
-101.196981
-88.932035
-89.045132
-90.800791
-89.378791
-94.335627
-94.554180
-93.139947
-94.222214
-90.111787
-93.740871
-96.822255
-97.082230
-96.132497
-102.027899
-99.795990
-106.075023
-107.192398
-105.129110
-100.771550
-101.984094
-98.219050
-101.933602
-101.584208
-107.979143
-110.218137
-108.727974
-109.842198
-109.461098
-101.999719
-100.781955
-98.537399
-100.232004
-100.738884
-97.132705
-98.795071
-97.465148
-97.872673
-96.259105
-95.606803
-97.545175
-97.260674
-94.862520
-93.156987
-90.984592
-91.241545
-93.528356
-91.236066
-87.451704
-93.475339
-96.075521
-92.023179
-91.031888
-91.662901
-100.220101
-102.803960
-106.803748
-107.684560
-110.018180
-108.850936
-104.054312
-96.663470
-97.662774
-98.664746
-103.148948
-113.249554
-112.141840
-108.202186
-107.946809
-107.047422
-109.701724
-117.142050
-121.090935
-120.506113
-115.136241
-119.770060
-115.700651
-121.812043
-129.568777
-134.456358
-134.776787
-143.760274
-144.840709
-157.531968
-158.074795
-165.957269
-172.312437
-178.518337
-178.372399
-179.337112
-184.979090
-181.959633
-182.118510
-178.311945
-175.078135
-171.521439
-167.600797
-169.578372
-167.585484
-163.827338
-154.910001
-156.218453
-142.702904
-135.533073
-130.339996
-128.005239
-125.286915
-124.520397
-121.870361
-120.685966
-121.817123
-122.766566
-115.605440
-108.586409
-102.325965
-92.000938
-85.058397
-80.056772
-74.795405
-77.523605
-75.667392
-72.661420
-69.537374
-75.666708
-75.482866
-80.692388
-81.630377
-86.606212
-84.186861
-81.545797
-83.348690
-83.760268
-91.022314
-89.927618
-96.649945
-99.703748
-102.002515
-117.521088
-123.435553
-133.544780
-142.414804
-144.257057
-143.942956
-138.339688
-136.589150
-130.954315
-125.584844
-120.960508
-125.731148
-121.949047
-110.235150
-105.154321
-104.708550
-101.888304
-95.065666
-95.686418
-93.097468
-94.152435
-87.878752
-83.554175
-80.109488
-77.626379
-80.260814
-82.599672
-86.170641
-83.160263
-76.560739
-72.199165
-66.390590
-66.839010
-61.189575
-58.668051
-55.301496
-54.541015
-46.662573
-42.915001
-35.887101
-34.737079
-34.828213
-36.554101
-30.972570
-22.081375
-25.469194
-23.538664
-22.777026
-23.600565
-26.899440
-30.097386
-28.509732
-31.756222
-34.345523
-37.414498
-33.173248
-34.222760
-33.051022
-39.637085
-42.507595
-51.112016
-51.019530
-42.294714
-45.942815
-50.807889
-46.124675
-58.135238
-62.843208
-66.132740
-66.880085
-64.274725
-70.974193
-78.430203
-83.587937
-96.119088
-98.230089
-101.968277
-103.678501
-109.682414
-106.412074
-105.688188
-108.999054
-108.159676
-102.348463
-99.729073
-89.019682
-82.446374
-75.980998
-70.795797
-68.315167
-61.228972
-57.548514
-54.180818
-50.116623
-45.248699
-41.486713
-41.332771
-37.992555
-47.541455
-42.746080
-38.804922
-37.566281
-38.226894
-35.460232
-36.483879
-32.385964
-21.599370
-22.028021
-26.306839
-28.738694
-32.542390
-34.418009
-32.615490
-26.089414
-24.915144
-28.689950
-24.168592
-22.624263
-28.352707
-21.893868
-26.248934
-26.762357
-24.567071
-24.941053
-25.410115
-30.883857
-39.137296
-36.764056
-41.377475
-40.843643
-42.184922
-41.083679
-41.971975
-45.396953
-52.502190
-54.988768
-54.025674
-57.671726
-64.341346
-68.854352
-72.489852
-75.753269
-73.871099
-70.663221
-78.492421
-84.680438
-86.406313
-89.843214
-84.294475
-85.750176
-88.717358
-88.963038
-87.835914
-93.306970
-93.682565
-97.028223
-98.456189
-98.034731
-99.366968
-95.434895
-96.837358
-98.454303
-98.065937
-93.524076
-94.869113
-92.245138
-90.720621
-95.361255
-90.698975
-87.737790
-85.581859
-79.389703
-74.465302
-69.225696
-67.051372
-60.337277
-51.427296
-50.918249
-42.006646
-27.983198
-20.681698
-10.069120
-2.956948
-5.059363
0.532399
12.149675
19.977026
29.058171
32.268729
34.886274
29.951956
26.787568
24.357451
17.297977
21.153212
24.821157
20.843425
19.714747
19.553077
18.730905
11.170706
2.331396
-0.732993
-0.996578
-9.532192
-6.726137
-9.069632
-8.450289
-10.418227
-18.850316
-16.735365
-32.183307
-30.741227
-32.161360
-32.427949
-38.184067
-43.628149
-48.588207
-52.404338
-63.117760
-68.824961
-70.943219
-79.052561
-80.989696
-83.958062
-83.589688
-86.194762
-89.009591
-93.529056
-85.763147
-92.589830
-96.794843
-96.411291
-103.625551
-106.919441
-110.789520
-112.288353
-113.774652
-109.268747
-103.998651
-101.510118
-91.027687
-81.261040
-81.368776
-77.901095
-77.212401
-70.379887
-64.782253
-67.696160
-65.733720
-69.601263
-69.677251
-76.680369
-82.632870
-84.876772
-84.641980
-86.809723
-93.624706
-94.950309
-93.106518
-93.703982
-87.053382
-85.759370
-88.254397
-90.602045
-95.368709
-97.987956
-96.836928
-91.834284
-101.092675
-105.162692
-99.369501
-89.210917
-79.080851
-78.220911
-73.234557
-63.813287
-63.112083
-58.208545
-53.925363
-52.055924
-51.609074
-51.515651
-54.466434
-56.820513
-47.123484
-52.184309
-53.039667
-48.594792
-44.398695
-44.913019
-45.155393
-49.355745
-51.590363
-47.837256
-44.122815
-46.228422
-44.113359
-48.875010
-47.304069
-42.052603
-40.764842
-42.963481
-46.780597
-50.890391
-52.073413
-48.376276
-48.764452
-47.085082
-50.861473
-46.197168
-51.462154
-49.322660
-43.458492
-38.677027
-36.536155
-39.169808
-44.861421
-48.493888
-55.031081
-44.619114
-41.958627
-41.869617
-40.274905
-32.914536
-37.047081
-36.811993
-37.366336
-32.949019
-39.870301
-45.726748
-42.695162
-45.675812
-56.281478
-61.660282
-68.459580
-72.279641
-80.533448
-88.243694
-91.325284
-99.709633
-105.397046
-106.744774
-109.679127
-108.171527
-109.259651
-111.982368
-110.460812
-112.528528
-107.468829
-107.532783
-110.402982
-105.954090
-107.640381
-107.144102

Trial 3

Time:  24539.319000  ms 
Normalized Position Data (in pixels from center of the road)
-131.607628
-132.635543
-126.339918
-124.412466
-121.848262
-115.575354
-118.973861
-112.187457
-104.563831
-109.037254
-107.340814
-100.068065
-98.491855
-93.428073
-99.604326
-102.554147
-98.407401
-104.709025
-104.231121
-115.595512
-120.138729
-126.887101
-132.087534
-138.198404
-142.834623
-147.955983
-152.872582
-163.081899
-169.474985
-168.282911
-175.505675
-171.174601
-174.955946
-179.270932
-172.835428
-174.078275
-164.652571
-147.968084
-142.230245
-132.016984
-126.274125
-111.915795
-112.891059
-105.391934
-103.933352
-97.927415
-93.301856
-87.849630
-89.283096
-96.281969
-99.565691
-101.375520
-102.598080
-103.907645
-105.695534
-107.374763
-102.645878
-102.467198
-99.250994
-94.867995
-94.176901
-99.879363
-90.387535
-83.953549
-85.289715
-89.069379
-90.916161
-95.254940
-98.136216
-99.834666
-102.146954
-101.801729
-107.648517
-112.282348
-112.811066
-114.398577
-111.888844
-108.174115
-111.571541
-112.588360
-111.778724
-108.270803
-107.559974
-103.584336
-97.913203
-95.456944
-98.410532
-102.620352
-104.957708
-108.914903
-108.566895
-113.479520
-118.186243
-120.773565
-127.288622
-127.841592
-127.920860
-125.258066
-123.976178
-120.780532
-119.799739
-119.016503
-118.506286
-116.528986
-114.161746
-110.526549
-110.883967
-111.081452
-112.467713
-113.203052
-111.719579
-115.029505
-113.993309
-117.691718
-114.382020
-111.323178
-114.997063
-118.556131
-118.170128
-119.473558
-122.279640
-123.738066
-128.150822
-126.504808
-123.684803
-121.522560
-122.974544
-136.245710
-141.040573
-140.390742
-144.319805
-150.081620
-158.491061
-172.333958
-173.075592
-176.102457
-177.983196
-177.699145
-174.316807
-170.044181
-172.129544
-170.599341
-169.923029
-173.233418
-170.157782
-158.177649
-156.786487
-154.742907
-146.775493
-137.821049
-131.746196
-131.305292
-129.144108
-127.655623
-121.967878
-117.338873
-126.647668
-129.774267
-129.739677
-133.236824
-130.374876
-132.124548
-134.154504
-133.495319
-134.115279
-136.064797
-137.788335
-134.377242
-135.655569
-129.898910
-123.621830
-119.934322
-120.878584
-116.614176
-119.360314
-117.041841
-113.168304
-113.449991
-105.417454
-110.004334
-106.555675
-96.467823
-96.487927
-97.191068
-93.491378
-90.753905
-85.924647
-79.719775
-80.764119
-75.893010
-76.676112
-75.062268
-77.834100
-85.677771
-88.800509
-83.851051
-92.212662
-97.538869
-106.239028
-108.228737
-109.413931
-108.583161
-111.567991
-112.110512
-111.782084
-114.066919
-110.982813
-106.944056
-101.357035
-87.770010
-78.533307
-81.003780
-68.525829
-63.501466
-55.496455
-43.982047
-45.029619
-38.703450
-41.418217
-37.327831
-40.858847
-36.922516
-39.053190
-42.221142
-34.621179
-31.254396
-31.704563
-28.472583
-22.542273
-22.841082
-22.284521
-29.640732
-31.713853
-33.877313
-33.722578
-37.628703
-44.230795
-44.823275
-49.004081
-48.743921
-55.198906
-55.603981
-62.084102
-63.513541
-71.781067
-79.609989
-83.371632
-89.213447
-91.035886
-93.283616
-91.382339
-90.219741
-92.528256
-91.831349
-93.283651
-99.205645
-102.997770
-104.267005
-106.799450
-103.436359
-102.009460
-104.706141
-100.634481
-107.337339
-111.357567
-107.213701
-93.672925
-92.907550
-90.113974
-94.900296
-84.884209
-81.690689
-77.752276
-78.428336
-83.532544
-85.876661
-89.011990
-83.919796
-96.190006
-102.949240
-105.535258
-114.814672
-113.767840
-121.729132
-119.910430
-119.555908
-120.696318
-124.136657
-121.975483
-120.703429
-125.610217
-123.126428
-118.111868
-129.111886
-135.154888
-131.483508
-124.991134
-131.852594
-130.086734
-128.957599
-133.857071
-129.465381
-129.953830
-127.860715
-134.170884
-134.281628
-130.026625
-132.336831
-129.343443
-127.131762
-133.063871
-130.416800
-133.910241
-140.200292
-142.530447
-136.772575
-141.161379
-138.803437
-139.793203
-144.802721
-152.128084
-148.696185
-153.473441
-153.981670
-159.770890
-156.369155
-158.851560
-160.712569
-152.657650
-148.868370
-148.858806
-152.087582
-146.471492
-145.703683
-144.623918
-134.390296
-132.480182
-133.019771
-132.259425
-131.068529
-125.641655
-127.783470
-125.049938
-120.849069
-117.956235
-120.354587
-117.828628
-121.441660
-118.978264
-124.072671
-128.661988
-124.855813
-125.316633
-136.833770
-136.931083
-127.050607
-134.122442
-131.655214
-126.765555
-122.265157
-130.846231
-128.668203
-129.341504
-131.454878
-133.177831
-139.544813
-134.957573
-127.994750
-127.331072
-126.554280
-123.584192
-119.467760
-114.015073
-114.403116
-115.685990
-112.794781
-117.691660
-110.533578
-115.154476
-121.720968
-122.191275
-126.364143
-132.938696
-130.379962
-134.417204
-138.510735
-135.962672
-134.621339
-133.454291
-135.595405
-128.867207
-133.048259
-131.786611
-132.149980
-139.759523
-138.669676
-141.315846
-138.130985
-139.540983
-133.338675
-133.185912
-139.214094
-144.871174
-148.466324
-153.530467
-145.435584
-146.087952
-151.814742
-150.678386
-148.789013
-146.921559
-142.830287
-137.598644
-136.406851
-126.438646
-128.728971
-123.505594
-119.581674
-124.704599
-120.473762
-125.755164
-122.480095
-117.649901
-118.819685
-122.616799
-128.232134
-129.718468
-130.954361
-138.481079
-143.094957
-141.495782
-139.444795
-136.973664
-138.287719
-137.237202
-134.644631
-129.549774
-132.632434
-123.598420
-122.846013
-120.296427
-111.466220
-112.293987
-114.121221
-114.134991
-109.589019
-113.730515
-110.721703
-117.278009
-119.889395
-119.163301
-123.829149
-125.549076
-129.338049
-136.361227
-132.339222
-136.515533
-134.405429
-130.620364
-131.538432
-138.046345
-141.984142
-143.128513
-139.931616
-133.627402
-132.806005
-132.764331
-130.071039
-126.221844
-125.391625
-128.642280
-127.846820
-125.040361
-123.768044
-124.494060
-123.890711
-119.086300
-114.510107
-114.953331
-115.675145
-116.757893
-119.285397
-125.099025
-133.285528
-137.878330
-141.452327
-150.555426
-151.633798
-149.442779
-153.477069
-158.965095
-156.794193
-157.289160
-165.024926
-159.786349
-158.023616
-148.963570
-145.717979
-144.965251
-137.666624
-136.047329
-138.635791
-142.040728
-141.817120
-138.988264
-141.091491
-144.756747
-147.699667
-145.363678
-151.599329
-152.125494
-144.745072
-132.090733
-126.853783
-124.230449
-119.019789
-112.900186
-96.483378
-93.662693
-87.909901
-82.528604
-72.853303
-67.298968
-57.356114
-56.866760

Grass/Grass - 8 pixels standard deviation motor noise

Trial 1

Time:  25847.140000  ms 
Normalized Position Data (in pixels from center of the road)
70.099683
62.488147
70.912766
74.893401
70.008527
79.417537
64.629234
65.387313
71.897747
57.697177
56.620927
62.250794
60.583969
65.597089
69.227610
73.112446
85.977861
77.615759
101.237808
121.460776
129.992475
130.115294
118.267724
128.708368
129.204157
131.335435
134.209510
144.268152
140.277705
140.927627
147.735741
155.756059
149.122999
142.779960
145.492323
141.648008
137.131132
149.781861
147.354799
136.199154
141.584475
147.695002
151.327128
148.561381
139.947915
159.071191
144.034392
133.501644
131.801507
118.972183
111.229344
118.890071
117.899519
116.747515
114.073316
100.961709
104.122064
99.608002
115.838913
138.083551
148.200231
149.294729
146.539309
142.486950
130.241859
129.702152
132.433171
140.256339
133.663008
127.472533
120.957172
125.424060
132.249434
139.068709
138.673767
146.634936
140.855522
131.174140
116.852963
104.044767
101.465996
112.987239
99.407610
96.482546
86.937225
70.156309
57.970724
48.649622
57.404085
48.177403
30.327201
23.887836
8.355582
26.438087
37.205898
33.459142
22.461347
24.793842
42.050951
51.476677
52.418077
54.127956
70.000718
79.932315
67.135307
75.524954
64.673414
78.550534
86.919193
85.600429
87.830059
99.190201
96.920341
98.548398
98.088275
89.919152
102.301979
104.638492
109.538687
109.288486
107.710778
117.957771
117.731971
111.608042
117.432438
118.025064
111.195876
110.374606
106.070895
107.975126
105.438381
90.874338
80.295577
83.061742
71.964254
53.066644
56.272331
59.360777
39.799854
32.661019
30.438166
25.539206
20.306566
11.630495
17.518858
6.461738
-1.485034
-2.592216
2.415777
0.975759
4.828916
-15.652702
-6.492921
-8.148421
-8.090643
-10.620586
-18.478259
-9.208306
3.782203
15.164304
22.734678
38.738226
50.977106
46.493588
55.594044
56.801638
52.266431
72.481253
78.995394
89.591177
82.236230
78.674403
75.838841
78.635708
69.837010
84.502227
77.185498
77.610213
65.353867
67.454881
54.872686
55.066073
60.020512
65.147150
56.327061
46.305220
44.881618
45.113638
42.727206
26.513316
28.695298
27.350312
21.769743
23.444506
26.829882
19.052949
-1.362193
5.367648
-7.189666
8.590946
7.051204
5.368444
19.478552
19.826936
27.710932
40.442587
43.993148
44.456754
43.835722
42.887836
60.357875
73.401141
94.872646
87.959187
102.886561
102.701185
105.758984
114.714762
120.406492
118.145147
136.903167
134.597092
150.314477
147.443049
152.936189
152.551881
160.100710
162.885447
171.081364
161.426725
156.091053
152.156682
141.586204
143.146372
140.924982
131.178200
124.882421
123.968157
120.582527
116.012861
99.993961
99.040509
81.543809
63.779792
66.338819
50.895746
49.827043
40.003388
32.953034
26.445644
23.928985
8.220568
-2.801976
-7.253129
-2.735262
-4.351049
7.913988
7.244506
10.128740
18.811133
13.565914
10.290890
24.955835
34.765028
46.889730
41.463763
28.369802
24.867303
24.979786
41.856337
44.016711
45.290964
51.811887
47.759574
46.900238
42.280856
36.939552
41.128198
42.901033
59.025307
52.046532
57.471889
62.943079
62.520446
63.417331
53.259978
51.095631
49.975661
50.209556
49.983574
61.476502
64.297568
53.838128
48.062274
66.695517
67.043256
86.727247
96.828570
102.654982
96.590605
103.998600
120.002849
118.183326
112.851707
110.145658
98.092650
82.561090
81.625572
97.458640
89.190091
80.011735
84.842155
88.290398
89.793395
77.090210
83.811280
81.964314
77.482222
95.655804
91.200937
84.188712
89.991926
98.082719
95.359817
107.883176
108.877381
96.648764
109.243178
125.661729
131.402246
138.677010
140.844357
140.415692
133.341743
130.210816
133.181865
124.117960
127.734828
133.974781
128.882396
127.260171
118.370272
110.409007
108.303230
116.261862
111.765997
112.384480
106.724224
114.014733
107.698835
115.304199
122.827388
113.516951
131.009507
134.438126
132.627127
130.335231
132.540424
141.499727
144.283902
151.495880
156.298903
162.158831
163.693440
153.382776
136.045435
137.189162
123.119294
125.582474
121.198161
124.987427
131.529438
135.804694
149.169577
148.983094
152.183655
154.770020
147.688283
154.382191
148.364945
160.751284
167.556256
155.610008
145.994991
149.433719
143.704442
124.586870
111.002181
99.476079
87.373494
83.028531
89.381448
81.265185
72.632046
51.022817
60.249078
50.284573
62.894342
64.271661
69.954448
70.174534
80.123230
94.008874
88.594486
88.082028
94.904316
92.944953
93.314117
98.507792
96.330289
112.361287
108.234111
100.063831
102.167555
89.458227
91.708095
94.183647
97.661965
101.029208
81.621127
70.243960
65.779015
63.728542
75.042667
83.476633
77.454151
76.675957
79.451912
87.266095
78.101732
68.265961
60.422134
62.606259
59.675973
49.505572
54.120938
60.066923
47.843283
37.058896
33.482548
40.898866
34.167249
27.544917
24.953371
22.865838
21.574084
11.829540
14.058822
8.241825
9.672466
17.689806
10.226914
9.051760
7.596535
11.064170
24.977769
25.613863
36.036967
30.843151
34.498969
23.162207
24.442372
32.833769
42.401768
46.933845
42.081551
35.924537
23.901160
28.161443
31.992131
34.320471
34.318179
25.031441
25.693405
33.908322
47.459272
56.869389
58.728822
51.205602
52.802780
67.210728
61.461793
53.739875
59.009270
50.196553
59.239712
71.938127
67.604175
55.775333
53.524384
53.037769
51.884026
42.703840
38.118035
55.570510
49.792442
50.778923
47.096098
48.147761
58.156443
48.231475
52.436254
58.777451
72.392924
74.825688
87.240335
93.495923
106.636921
114.588367
120.567963
124.969868
127.566052
142.804220
152.623600
158.937404
154.490702
174.055185
173.317134
166.373417
171.555277
165.425409
161.905154
135.810230
134.514809
123.241872
112.191519
105.447591
92.205424
86.088626
82.764604
78.133175
69.717506
56.089946
71.963476
69.364552
76.073658
64.344729
67.230401
72.122003
67.399874
70.543401
66.102306
71.860066
73.205361
66.569393
63.910013
59.240649
59.856468
52.062364

Trial 2

Time:  25661.824000  ms 
Normalized Position Data (in pixels from center of the road)
26.679847
45.994650
48.862772
49.965967
71.147059
75.973283
88.583538
103.571791
110.506763
108.168220
126.222342
130.564895
149.732134
164.171617
158.966543
161.867290
153.685150
153.150015
162.081623
165.227694
155.010669
144.185650
134.108081
126.504132
127.008481
118.568977
112.253649
104.994599
100.723076
78.432096
83.870903
86.203481
91.969538
86.068766
74.661713
72.994167
64.376644
62.610498
62.986481
77.031684
57.723144
72.139016
68.875122
67.451281
65.073134
73.001817
57.879258
63.050716
73.047543
60.899095
68.938051
73.453294
63.746181
59.866871
68.139560
78.600406
74.010960
69.025119
54.498042
53.903539
54.093510
55.537007
55.302499
71.355756
77.403659
77.689974
99.896090
112.069450
128.583315
139.058930
143.323522
150.091428
151.008112
149.399963
157.422093
146.681824
158.512901
152.832225
156.415046
160.614502
160.967227
160.947235
149.094798
155.326079
153.619779
146.226757
152.553879
171.318987
162.767293
160.800669
160.981766
153.820178
143.662903
128.926921
139.588321
135.927097
122.390125
137.965274
133.131048
134.098358
134.646777
138.567652
144.750257
140.387424
144.413529
143.926998
138.650804
128.190241
118.856075
100.741103
96.815959
88.780273
81.961074
82.754657
91.057764
64.953311
62.659339
61.253171
64.664944
52.199362
52.152826
59.667128
46.991079
35.381656
33.873302
17.841450
9.049816
-6.297835
5.174078
5.774028
13.360790
24.801103
23.198070
16.343558
30.910030
30.382974
42.376054
48.933823
45.530306
49.505593
54.631739
50.996790
45.256874
55.745763
53.860425
58.104551
46.367361
45.193092
30.168172
24.055637
31.208912
38.656833
45.821496
58.992940
54.362072
41.820185
38.547345
30.893056
30.256781
24.629119
29.181527
28.238961
36.592260
12.487647
0.579852
3.359665
-20.713251
-25.792728
-34.158974
-38.293854
-35.568882
-35.503644
-22.186146
-27.964802
-24.548589
-21.465821
-18.622703
-10.590117
-4.872893
-10.634140
-16.090862
-5.427402
2.866749
29.734393
41.820312
50.559509
52.450489
65.424233
74.540564
87.941569
107.833224
129.912800
136.588384
148.612274
159.437043
156.490223
178.958711
192.388288
187.298738
189.989138
184.175133
170.719705
169.083248
172.668968
166.502587
159.786798
151.246270
144.716643
130.326098
110.995521
97.912352
82.765649
74.455488
59.361919
59.816960
52.036031
48.105394
31.732906
39.938760
42.131807
51.781054
47.554456
57.702286
65.869397
61.061073
73.240309
82.304120
84.204249
83.626938
81.589327
77.483193
86.559104
85.073552
82.418292
96.528936
80.168170
75.844810
66.025828
54.615432
67.788077
57.063989
65.570243
54.161821
63.904833
78.171458
87.570381
80.694355
100.544323
116.159538
118.247864
114.749672
106.288272
111.245228
122.239884
120.108071
117.519396
116.295946
119.991983
112.118890
101.251292
86.368169
96.632090
97.184108
84.029292
81.861972
59.564975
48.692320
67.714544
86.304904
97.303992
99.891892
109.465723
92.069935
90.964391
86.186104
87.780922
91.306795
90.830822
85.340719
83.033861
77.575381
69.239178
70.597395
57.544815
59.459406
59.011829
55.520530
58.114627
42.651481
23.020872
32.748029
36.966105
46.446509
52.497736
56.650767
63.067525
76.338350
93.739735
107.624404
99.496703
100.049755
101.403892
118.811901
133.829639
145.962297
152.778271
158.805710
155.874972
158.057621
138.393957
137.350875
135.157591
136.593255
113.532495
114.326194
99.534864
103.338323
95.956990
97.907813
110.409997
93.942988
88.467385
88.446830
85.176525
93.129296
97.931767
104.367414
106.103077
96.931919
99.194369
110.781151
98.006283
109.743778
106.773774
102.256107
117.958041
114.137099
111.858429
86.495174
74.575317
78.680163
79.289904
77.088887
84.412377
86.189616
94.620897
109.050740
102.590704
119.529443
121.461154
125.346384
140.888474
147.192572
156.195243
144.687797
147.376497
162.919848
156.699482
161.863030
162.278352
169.723732
156.250105
151.404498
154.094413
143.523351
145.688977
138.100437
108.590944
101.137194
83.400071
82.201788
84.250403
72.324710
64.717093
59.664747
54.965038
53.544727
50.532999
58.629944
64.073154
63.727721
63.159717
58.215339
57.559585
54.260996
47.282823
36.492024
43.318569
43.945478
38.611015
45.815825
45.488146
46.471638
36.317927
32.753842
37.168517
49.407723
55.236662
65.663730
67.929688
68.046750
64.845099
56.816593
51.854645
51.297948
56.812739
53.055801
50.515836
48.429247
70.965594
68.672154
76.362601
73.562592
65.673939
69.634993
79.581832
78.163148
92.483691
82.537649
91.455385
103.488808
118.230998
121.673018
112.187871
112.743109
114.921263
132.447877
130.077329
127.812353
110.471087
110.182197
115.392361
129.895187
127.214930
131.105555
116.717057
110.059859
110.158529
95.961711
120.881525
108.343327
107.281419
115.157222
118.901188
126.998123
135.010454
131.728372
133.156270
138.683061
128.306695
131.828133
130.975465
133.144467
121.964647
138.176430
132.129266
136.891806
122.706007
126.403129
140.883849
137.802422
127.488522
125.602769
130.006637
121.753800
116.341482
99.917291
102.753108
101.399004
90.514615
89.104433
70.541273
67.378757
52.844464
42.949143
35.892940
23.272586
18.683900
8.103500
10.187694
23.833282
32.032291
50.478514
52.272481
58.871144
65.001930
67.866377
71.340797
79.576744
80.687071
86.517675
87.992697
92.483305
89.183157
88.437417
103.852375
98.669572
100.896720
105.948288
86.085819
81.522442
79.453066
80.628941
97.249273
87.877126
85.373502
88.957505
87.649278
88.632469
83.965962
86.291841
85.510434
100.186428
108.595808
124.547966
123.456101
126.046999
121.997606
124.947810
127.501654
130.751240
138.694617
139.517498
143.377815
141.496181
136.653089
127.467461
115.798589
112.054958
89.449110
81.350048
75.397520
78.183764
65.409204
48.495331
58.602128
60.460960
50.735210
43.203264
47.630540
42.611519
40.284819
24.585341
31.113292
21.624604
17.297928
28.526269

Trial 3

Time:  26414.992000  ms 
Normalized Position Data (in pixels from center of the road)
55.418086
60.751557
60.947823
70.816327
75.051547
67.708559
73.046577
68.991619
85.008613
72.796183
56.621118
55.298057
53.644490
55.108470
54.801836
54.796629
57.531473
62.801429
62.327777
83.319601
79.962287
88.233819
86.039718
90.116967
81.998213
93.813772
99.090331
102.260579
108.153818
115.154685
123.142100
128.234813
127.464480
128.910264
127.263330
110.104035
99.388318
97.864303
81.610909
81.669032
88.728543
86.596217
87.800523
73.565231
66.508723
58.082386
49.251113
59.853039
72.759894
72.389005
76.868337
88.444229
89.889588
91.416162
101.349109
99.519558
100.408598
79.389485
81.401327
81.108985
66.407618
65.114946
61.865321
51.848549
29.601002
33.667322
18.084384
4.920078
4.972669
5.058456
17.354211
19.209435
33.389326
25.923685
34.173203
30.247833
38.058113
36.616476
45.721537
52.817913
53.843367
48.844104
51.779335
61.770009
64.842986
60.091814
58.251985
58.146777
65.409988
72.444683
69.171461
73.620184
79.510554
97.330593
101.017258
112.601379
105.339419
117.313722
122.130034
122.768889
126.832208
123.351583
127.932506
125.228704
135.273929
137.139332
134.016131
125.867026
114.359320
97.428969
87.805660
98.957137
89.262365
70.162994
64.966883
57.582951
46.420027
36.026908
37.949181
21.590109
23.299851
30.265776
14.843264
20.433607
21.560437
18.610567
22.757335
19.722557
6.918957
4.821453
4.689493
-0.010685
5.381972
18.580806
20.033182
30.507599
35.217687
35.199783
33.155286
35.021245
38.010741
24.005190
37.517965
42.153687
41.776497
46.795522
46.318677
45.612206
40.960842
44.754792
38.184062
52.705754
70.948060
74.148089
73.707558
73.897289
80.786327
90.723988
93.984209
85.920335
90.603973
101.503884
113.334147
122.882881
131.934082
138.055938
138.300337
139.159096
155.292856
154.985391
158.582026
172.761764
175.094682
176.304268
192.043301
180.090272
177.721047
178.082986
177.625659
171.859205
172.088223
174.345559
180.050779
165.773004
158.404456
146.013912
133.200809
150.113448
144.554881
150.482600
144.148991
132.588850
133.234289
139.633402
145.389320
142.876714
133.002169
121.882375
116.501432
103.491808
84.216659
85.660996
96.609095
82.659578
66.872743
68.144683
63.335463
57.976703
56.128544
52.890810
55.462413
66.308725
64.612878
55.077664
59.689490
66.517154
59.088385
65.977731
60.203762
58.019920
63.369914
60.908538
58.884365
50.591377
39.970069
26.011153
24.437342
22.954939
9.603670
-0.931275
-14.037437
-15.758015
-23.069556
-15.615479
-10.437350
-12.880855
-18.642179
-15.863419
-15.693740
4.880929
5.973098
12.858743
19.468751
23.271648
24.247690
31.432676
32.276103
30.287098
26.421934
39.468485
30.409323
35.558180
37.888436
36.092142
37.376423
25.620097
22.489680
10.050828
11.548346
10.186125
-1.736056
2.390416
-6.208534
-10.996739
-22.702507
-14.039027
-32.148310
-33.038502
-28.904210
-29.332237
-20.567822
-30.436317
-37.195295
-50.014330
-50.650576
-48.314923
-51.764754
-68.454553
-63.272379
-69.884506
-71.823356
-65.002881
-73.044126
-67.550071
-73.067908
-61.420160
-63.026577
-82.772610
-90.958869
-90.618630
-70.606887
-63.819526
-63.321318
-62.617263
-63.797694
-54.005865
-50.548857
-50.236453
-43.332546
-45.794893
-48.212620
-48.560840
-42.350098
-39.749034
-45.846038
-38.995126
-19.651329
-24.756431
-14.288267
-18.787644
-21.641745
-22.221614
-24.756755
-25.421255
-31.428161
-26.021698
-17.226417
-39.891513
-54.399262
-53.019512
-74.445484
-75.476841
-72.126017
-69.254047
-79.889204
-89.062413
-113.339270
-102.520599
-117.282499
-121.480329
-99.769772
-111.457814
-101.743533
-112.639908
-110.468761
-113.083675
-136.046958
-132.565712
-142.660549
-131.213144
-127.714165
-133.633969
-130.652655
-123.208400
-114.034609
-106.574280
-97.440567
-94.765356
-106.114541
-105.154606
-91.697439
-83.757949
-74.666998
-55.028383
-51.875979
-57.881323
-44.127281
-52.953629
-59.243945
-63.732734
-62.755624
-55.615596
-58.644928
-56.054866
-54.503248
-68.446426
-75.669303
-67.388118
-60.376989
-48.019723
-49.053238
-42.926041
-55.043429
-58.847423
-53.341614
-50.204514
-54.177465
-36.199985
-18.588116
-14.560563
4.687699
12.662183
10.956321
18.327481
13.725445
21.891970
43.648641
41.886547
61.635856
71.172808
76.985984
81.409017
88.922018
78.769858
72.640996
78.855503
84.148540
79.259980
84.153611
80.108488
72.180339
56.975020
56.819688
49.954442
43.713144
39.883859
46.746325
44.597606
49.403908
44.552448
44.758285
44.616921
37.615069
49.400531
50.955651
44.143396
48.319313
53.746708
57.175884
61.457838
68.228475
79.693123
64.814679
56.025736
71.465437
74.008509
69.129182
71.674258
74.917517
71.885720
83.132235
82.007557
89.005542
89.432966
76.891841
67.950201
63.076939
57.068874
53.521273
59.820260
49.197840
52.883679
57.124114
59.094477
62.063911
54.704813
49.118711
48.924764
55.132919
54.739145
46.250826
47.910689
53.502205
50.309403
47.787660
53.828269
54.946270
64.846639
87.657447
90.015617
94.796218
92.216155
99.087283
93.700783
103.611055
102.979722
123.614266
113.289814
119.966086
132.949309
134.384871
114.597586
103.957429
93.367162
85.141792
90.845343
95.802718
97.843446
81.749272
83.714114
72.906397
57.580766
62.041038
50.828649
30.449070
31.585054
13.448790
-0.448377
-9.951840
-12.844003
-16.428144
6.018628
8.862741
19.170124
32.619147
21.686195
18.945472
23.084200
44.444313
44.351759
43.874390
43.897448
43.371662
46.538634
53.987317
60.689094
65.812491
71.829071
69.993239
71.134380
79.437017
94.210838
87.269555
90.484583
91.679550
98.684032
102.414192
116.953402
139.152923
150.317594
157.950490
161.059058
163.410531
167.527519
169.567644
183.473601
181.341574
173.489391
181.792185
189.810728
187.014713
184.806573
202.826322
201.692114
208.213221
200.281038
190.829072
186.838953
183.898431
177.541048
159.268591
172.885086
151.893636
121.972904
120.170124
103.338114
98.552120
66.871264
45.617200
43.953238
35.400538
38.377850
18.777193
18.685966
19.059664
10.162192
15.684961
19.963569

Grass/Grass - 12 pixels standard deviation motor noise

Trial 1

Time:  32431.750000  ms 
Normalized Position Data (in pixels from center of the road)
75.097806
60.320747
58.138409
53.883517
41.273619
42.987267
53.302678
50.521145
19.909106
-6.541352
-23.236609
-36.066945
-23.129776
-31.356725
-41.146666
-34.582129
-33.488438
-39.733749
-53.318984
-76.466625
-104.798998
-106.571072
-110.794453
-101.821407
-96.646421
-99.609203
-94.336657
-79.522277
-69.754515
-80.834409
-67.951706
-50.737469
-56.070188
-64.530016
-48.143010
-39.210493
-59.323570
-44.928564
-54.336470
-60.929382
-47.803421
-47.516507
-44.312823
-45.854280
-62.471030
-71.528680
-74.730031
-84.812127
-48.501420
-51.083356
-64.577264
-59.495701
-67.279140
-61.387829
-68.388524
-79.371722
-88.525608
-80.112646
-102.966224
-117.770614
-98.034333
-93.683625
-93.025327
-72.575820
-40.141944
-30.318126
-32.797690
-45.204191
-37.598879
-53.101406
-60.822551
-69.928687
-66.266849
-57.693286
-20.229868
-12.729144
-15.317417
1.048506
-7.456774
-7.096056
25.874516
39.851430
44.488023
35.430313
65.322677
35.503749
48.816110
42.763076
32.096691
55.460702
72.247323
51.053852
49.371096
38.935236
53.932088
35.765143
50.246137
40.931857
46.417592
39.347546
48.298324
46.358566
46.681132
58.394514
53.278389
72.233180
42.617602
31.330066
29.283590
3.822725
10.015232
1.891527
16.554648
7.960553
16.067127
23.124301
10.483892
-10.120379
13.605495
18.973592
18.171496
26.761798
20.439814
21.320914
-8.939152
-18.381800
-15.012196
2.795328
2.011360
12.164133
0.392654
-7.315775
4.891506
15.965703
16.271901
2.520965
11.774166
8.446529
-2.241819
2.381610
-1.510027
-17.644970
-11.486296
-0.052070
-6.624728
1.916339
2.146109
6.419741
26.510983
22.640419
25.931770
25.740478
45.326190
39.754949
28.056375
23.988683
28.764279
30.212208
33.733167
37.702221
29.058400
24.595744
24.335375
9.921255
29.536467
35.493723
38.708180
41.204724
41.875271
36.189958
24.497001
26.553798
31.884896
11.318280
1.113359
6.217779
9.508351
23.928842
32.899004
33.885004
8.187421
17.042595
16.776283
30.568061
27.375613
19.027473
28.467317
40.007259
33.761448
24.457892
14.239973
28.585273
21.816711
38.862673
44.548031
51.796136
53.577580
45.456280
52.682155
54.433593
49.523470
92.059252
113.337336
127.190102
144.905768
160.651950
176.394051
171.901005
197.167146
183.796308
207.526478
209.240114
201.256264
192.947529
189.998979
177.641866
165.477734
162.601409
156.136528
147.862701
129.501889
91.443685
64.940981
48.871193
27.284528
14.185453
24.900306
15.128648
-2.436379
10.805020
15.382540
6.993666
12.757555
-0.064530
24.058087
27.182122
-9.494758
-17.136938
-14.097476
-5.068711
-9.095060
-10.098569
-15.463659
-0.651282
6.984552
7.413264
15.991547
20.741797
23.814840
29.017940
19.008742
33.894199
47.155381
48.476858
45.928438
28.774159
33.650310
38.450804
44.802236
19.399486
16.972431
6.627427
23.376382
34.843740
16.980635
1.030749
-15.278283
-21.521397
9.137484
38.812177
33.551789
17.967252
23.118186
29.521857
24.035850
29.977212
24.315031
8.802636
13.119075
41.481253
63.859641
68.645071
66.956899
90.139761
94.563683
96.864618
101.461596
111.564002
123.360481
123.950692
127.324494
139.192860
126.614697
125.169725
117.892109
110.399302
123.694560
119.910225
107.813895
77.177052
85.050283
74.764412
75.562670
67.124470
72.795220
86.423241
88.523421
77.934988
103.391554
98.789312
95.647184
101.097247
89.838224
100.003168
76.994721
63.199902
69.662957
79.772309
58.772533
53.996738
44.769137
33.665104
39.511694
60.653523
34.418901
32.228050
54.755708
79.429239
95.689492
107.522625
126.936385
132.520897
128.072004
123.142857
101.908038
101.935204
134.728564
148.546270
144.806454
132.337643
126.335313
126.135589
121.229081
108.960888
110.746612
94.143456
90.991359
76.333821
79.843224
78.142857
63.615912
59.414022
76.832136
58.735162
71.557088
58.821530
71.573108
87.184660
100.605306
88.072502
76.188160
69.229673
65.614150
59.680632
58.489375
49.336544
36.928620
37.892170
37.887151
39.907533
51.474039
65.331589
50.611833
63.428194
80.250369
90.984031
80.815312
79.340150
78.139172
59.351401
63.277757
74.220325
95.765653
77.573144
77.191853
76.895477
46.279367
62.783705
46.883092
52.807859
34.165563
13.863544
-12.516331
-20.672969
-14.818268
-25.580619
-22.165856
-46.100779
-53.138297
-62.100280
-68.863561
-69.101286
-83.331251
-95.736895
-108.536188
-99.045603
-122.239612
-104.275129
-69.301899
-47.854515
-48.869563
-39.003519
-37.346039
-23.488372
-23.603163
-11.299876
-6.393386
4.948615
0.793934
20.100051
15.671068
27.313844
31.188811
47.906887
45.832446
51.440459
42.367294
34.956729
65.632194
51.891317
42.692135
28.498767
40.200061
42.734809
48.143669
59.681207
71.748670
97.551683
104.267161
122.261465
124.873236
106.540099
115.691661
104.504152
110.010341
103.575765
101.208242
91.312387
71.686222
68.017908
57.442426
54.425911
59.071121
65.830880
89.275665
96.717766
76.715299
71.194624
87.658191
82.321878
75.589616
67.438875
70.042526
74.601422
61.745213
47.640397
64.339873
51.560452
48.077313
47.564371
57.634623
52.140294
63.333205
57.305404
42.658166
40.579725
55.915793
55.876841
34.752112
38.484364
28.245723
52.273159
62.785573
79.185404
102.273419
112.441001
119.887780
119.036830
116.062955
97.480293
92.173194
92.190497
111.371635
110.521806
100.238789
113.583902
129.002040
127.587593
112.761513
129.864793
115.481922
122.739983
111.040918
96.194606
113.064565
116.435035
86.906524
87.311991
110.783667
107.541153
112.839880
109.532507
115.314201
118.767403
118.859543
98.768529
107.442686
92.562153
81.609288
75.810241
99.748381
106.141361
99.946496
97.725490
82.074843
81.497216
94.342919
78.306536
63.094736
42.336891
31.603177
33.679559
52.463995
42.402216
20.812979
30.601396
12.153494
18.477579
31.577896
12.638623
16.518810
21.000491
16.934953
31.614035
18.489448
-0.711258
-0.226604
19.928836
39.691929
47.981947
46.444366
44.336110
32.869302
37.061527
23.075275
24.341457
17.977972
27.761545
27.577978
13.682250
-4.423807
-14.754912
-12.783090
-31.360922
-21.144545
-35.505949
-45.485755
-46.612431
-54.928240
-48.301112
-57.679270
-57.052804
-70.528690
-69.906071
-81.541311
-100.593509
-111.766723
-85.236354
-83.299145
-74.890094
-77.253492
-90.655111
-85.636173
-86.917312
-75.480075
-60.217120
-66.503149
-62.828773
-64.699356
-61.454090
-60.424720
-41.377015
-35.703821
-21.855371
-8.197556
16.269213
-11.594774
-14.664773
-18.444464
-11.873522
6.226908
-5.331529
-4.997626
-11.670515
-14.366519
-19.610462
-23.859843
-7.779506
-14.385249
-5.614955
-22.736723
-43.141328
-28.824522
-14.261473
-14.899153
-2.048803
6.662463
8.840015
-6.828613
5.669511
-27.724193
-12.969295
-25.042669
-27.985550
-32.992670
-16.009825
-5.410236
1.129821
-2.737927
2.399142
0.883704
-5.750587
6.131455
-1.758432
-2.249609
2.986957
0.696012
-4.742137
-12.795867
-11.736652
-25.508632
-36.217601
-31.377484
-19.001929
-17.163594
-15.188462
-5.651505
-19.393861
-23.258154
-28.943297
-37.040486
-40.212421
-46.141369
-49.913552
-44.800252
-46.505948
-56.020988
-34.884782
-32.368863
-30.969048
-21.771100
-18.780546
-32.446152
-29.410347
-23.137954
-20.896972
-33.212268
-45.956372
-59.876132
-58.966028
-54.100594
-49.446974
-43.252941
-38.957444
-3.539910
7.245654
1.553847
14.112051
18.847812
-5.599288
0.850095
0.726190
-0.830541
-11.723473
-14.303541
7.120075

Trial 2

Time:  26364.736000  ms 
Normalized Position Data (in pixels from center of the road)
-95.799763
-75.747608
-63.449263
-58.110742
-58.367491
-56.491362
-45.706962
-36.902254
-52.173625
-63.864003
-46.127786
-42.895229
-36.871362
-31.771633
-25.441907
-34.544295
-36.022035
-48.720533
-47.132809
-52.426851
-43.250884
-51.335764
-27.836432
-21.895497
-23.360200
1.365720
-13.082177
-14.015645
-37.618362
-64.935992
-78.175267
-70.776236
-69.533321
-74.845052
-80.211060
-77.391372
-87.061139
-106.771963
-100.370318
-89.383321
-77.471037
-85.532093
-90.995240
-99.411482
-81.480992
-90.977491
-103.368153
-117.565521
-129.270763
-133.206122
-141.208685
-146.999394
-151.720335
-154.602976
-151.284947
-155.929052
-156.625962
-156.186922
-174.399599
-168.692510
-164.535192
-154.973138
-141.270246
-120.831063
-126.186756
-104.952175
-102.927858
-109.163754
-104.768679
-107.409045
-98.811253
-98.673776
-104.919058
-114.517392
-128.101493
-106.084713
-97.715228
-94.638420
-94.327775
-87.347068
-95.665103
-89.168891
-92.811027
-98.404762
-85.168103
-81.026280
-78.393239
-88.628250
-71.725658
-88.430994
-71.816284
-75.634244
-75.181402
-72.268358
-65.127022
-58.046577
-58.136722
-42.716121
-24.828535
-39.546195
-48.618627
-67.527200
-79.085743
-72.314139
-77.073368
-67.456793
-61.480506
-57.841738
-74.369135
-76.714623
-79.910183
-54.506553
-58.762401
-63.119553
-51.130365
-40.050197
-30.000604
-47.883052
-29.876438
-34.693170
-33.431024
-20.635649
-14.598361
-5.520768
-5.832253
5.057592
-0.738940
9.751157
15.237760
0.779096
-17.382895
-25.042789
-23.041695
-16.290995
-5.511571
9.826615
5.792944
12.268753
2.836454
5.581576
-14.706807
-30.367088
-26.150052
-34.430956
-21.200812
-17.299933
-8.020265
-20.316654
-14.982511
-27.770877
-41.978574
-44.877938
-49.211626
-70.757608
-85.454982
-70.713461
-62.098702
-63.555358
-66.898598
-76.446064
-85.115613
-88.063175
-98.432012
-111.677125
-105.391939
-133.454156
-137.736628
-138.543410
-133.541447
-140.815512
-122.372774
-117.534906
-126.724453
-114.370481
-117.673908
-114.179281
-98.787226
-85.207137
-80.763919
-68.501236
-79.563690
-70.184410
-68.664830
-82.559998
-80.422089
-77.643764
-62.540232
-64.433127
-45.356616
-46.967522
-47.585194
-59.552403
-54.797368
-45.935170
-45.405742
-38.833415
-24.173213
-35.605593
-40.557073
-43.235304
-48.969115
-42.164216
-55.370813
-79.128000
-61.855173
-75.276413
-70.239716
-67.360863
-84.574571
-106.247023
-98.898392
-74.574189
-104.839553
-113.806805
-124.915062
-100.690220
-108.635383
-99.561969
-110.610424
-94.603177
-88.142284
-89.907196
-92.073766
-123.812209
-119.187304
-133.775850
-127.463181
-142.350168
-154.307872
-145.835014
-154.184873
-170.780261
-155.319571
-170.616150
-156.100659
-136.241179
-130.620121
-122.207224
-139.066194
-148.556697
-143.199185
-139.092729
-118.349541
-95.386832
-94.117891
-98.097791
-100.724955
-107.895756
-89.929424
-69.054453
-57.633523
-47.144263
-46.577949
-54.050878
-35.181105
-26.320973
-16.993111
-24.792961
-9.183018
-8.524856
-5.730472
8.213136
0.985984
3.856684
11.404826
20.839013
15.761285
14.820094
44.074757
69.229355
77.299251
66.918671
67.569720
57.361028
81.718401
113.337915
89.456411
86.794372
87.536923
59.280224
69.653258
82.842746
85.084821
71.455275
62.304308
57.937449
60.726599
47.732499
47.101443
40.429416
40.756987
33.934741
13.097509
31.400749
19.697324
7.416407
-4.631166
-1.582641
-3.683372
13.523701
11.855064
3.514217
15.994558
19.479528
17.567171
18.156197
27.211868
35.491904
54.304429
40.161307
61.642508
81.144892
86.072475
83.307724
84.278196
94.364050
83.688161
94.797088
98.638789
96.747076
84.324102
81.379638
72.102600
84.600087
85.991042
78.172987
65.368373
73.115403
77.372551
60.245795
67.241397
66.393827
105.265189
110.024754
91.490201
97.253975
92.752739
105.981731
98.998688
73.662159
78.310382
77.964082
97.633510
107.746649
96.983415
74.867459
71.385185
46.105836
46.545325
31.875629
38.732665
25.494301
6.801707
-9.037196
-19.802870
-22.554492
-33.576330
-51.719234
-39.254143
-37.312788
-61.506288
-68.829842
-77.203813
-89.022312
-84.043004
-90.223783
-75.325246
-61.427719
-51.480814
-48.055212
-48.380798
-27.517618
-19.198217
-33.391804
-41.834515
-35.018494
-22.221008
-16.959329
-33.329188
-33.218974
-36.985682
-47.701294
-37.465264
-32.813879
-46.876055
-62.673483
-72.984193
-67.831372
-79.578676
-73.088445
-95.773513
-95.453958
-93.100581
-95.332378
-99.585331
-79.754758
-74.844609
-77.527496
-70.414184
-89.268275
-98.382637
-101.842180
-97.473385
-92.733954
-108.503296
-82.693779
-81.348080
-73.189846
-88.210232
-81.908317
-85.364670
-82.550010
-89.883305
-80.415693
-68.156058
-65.640583
-64.793032
-58.588388
-60.601519
-74.258144
-83.583189
-98.579238
-95.408455
-87.053041
-70.429436
-75.639883
-54.138188
-49.087154
-69.301900
-64.481830
-36.263710
-54.847978
-28.908597
-11.504395
-15.257930
-3.731583
5.604846
10.358856
7.610203
1.699885
34.197553
38.709484
56.803744
54.273999
61.613766
55.538298
82.857923
66.610965
50.543431
60.928084
57.025383
43.511019
42.534956
32.999987
28.858779
40.650510
56.353707
46.979790
62.432318
63.179885
63.044245
52.019849
48.649592
48.223747
44.873266
57.231395
52.097059
56.950942
53.127869
49.520840
34.013795
23.269067
1.908541
-10.011644
-5.029308
-17.507195
22.741459
18.919083
1.773249
10.467487
27.233312
20.362698
12.128625
19.956718
26.037275
17.865445
41.344013
34.555746
34.072547
38.306263
56.666084
61.543334
58.757432
59.069458
53.017692
60.857227
59.719249
69.366730
59.904939
68.511431
54.273136
44.852267
57.425319
59.849120
48.551970
69.029044
52.596660
50.828066
52.312356
71.936471
70.977639
57.913723
28.737789
24.231952
40.417518
64.527309
62.451533
69.201361
66.157659
74.105615
89.124618
78.329109
78.469247
84.324736
75.782696
66.817597
68.692912
61.938080
57.277705
47.766951
70.709717
66.924699
46.288455
40.922491
32.258481
35.677583
42.882720
22.920248
50.283411
33.997245
35.555601
54.997699
66.386103
59.283686
93.122895
99.135374
103.757814
126.542189
109.046307
131.486170
114.451043
106.123158
107.050039
83.933802
92.568607
76.805768
84.520825

Trial 3

Time:  25934.822000  ms 
Normalized Position Data (in pixels from center of the road)
40.148236
41.653836
62.104448
64.786365
84.142195
69.350586
74.206289
63.980239
57.748625
81.530234
77.271207
78.746898
79.344094
79.983310
100.055471
115.417009
122.146417
127.262272
123.617172
146.517029
137.581257
143.690094
138.716159
141.510745
145.982606
173.465892
180.709946
181.271346
190.499286
183.231315
143.511483
138.091940
143.284904
131.553875
124.120899
94.854628
92.861323
101.256880
95.096529
102.532416
94.391773
106.866531
115.317695
90.994976
102.134929
104.202854
87.745236
91.967070
94.480473
91.620314
100.919447
115.714169
110.667610
126.158358
134.336756
121.871659
101.260867
116.075134
96.253678
96.859398
97.070517
85.217513
70.481513
62.608221
67.642489
56.342981
55.439380
51.086969
51.119528
56.629189
64.669270
81.851382
88.525798
67.761805
46.168252
60.776340
55.399798
35.630386
44.742822
47.247350
31.771435
38.535877
34.675347
51.700708
58.499566
51.231893
61.822339
63.027422
70.884279
36.042203
20.750768
20.422470
17.581712
16.940248
23.860882
39.778194
41.141122
64.447369
76.154868
97.315864
85.890937
85.882503
102.652842
103.737695
95.349582
91.697801
66.095158
87.020046
84.859567
102.908652
106.203750
102.059718
84.003777
64.924477
66.425128
91.814351
79.762836
89.233273
88.171624
94.228265
60.460066
37.491683
28.660834
23.023787
3.319336
6.526617
-16.095355
-12.798498
-19.423466
-36.564323
-78.488222
-59.559784
-67.876003
-88.424579
-102.823578
-101.883829
-107.996460
-124.995770
-147.514107
-168.580569
-179.756892
-184.504236
-185.376207
-170.364410
-154.301820
-156.519593
-152.632127
-143.684342
-135.679036
-113.243069
-88.994297
-85.644758
-38.095155
-26.491254
10.123573
47.247604
53.718539
43.212366
77.569671
98.307213
107.088208
122.175193
131.245545
138.569830
136.159007
135.082439
133.052800
123.894297
138.456030
133.047386
138.900117
153.373838
155.314769
168.871184
149.409425
148.392134
143.515213
117.756528
105.085218
108.085330
105.640746
118.156913
128.276738
125.472556
113.590081
99.373571
108.883072
98.813326
90.626450
86.207392
101.279906
110.443776
108.590060
120.198331
134.304993
135.901755
107.606944
112.771149
102.213170
98.776572
99.767001
107.041703
104.592572
100.066330
100.953136
88.203393
75.236169
63.876446
66.564811
60.617122
59.868602
45.829012
32.513505
44.771491
64.614615
56.793662
43.579369
58.625410
52.145729
57.930692
50.996618
58.183380
38.857588
43.917992
59.817682
79.133052
63.471131
86.216599
94.648524
103.315364
126.338685
115.867797
131.608035
143.065404
160.448035
167.535053
190.043390
178.239756
178.113473
174.898767
166.624824
174.345762
173.005340
175.986686
175.618665
151.550026
150.934318
154.571247
136.975295
134.291476
149.367290
148.338606
122.936909
118.815294
122.636659
107.770422
108.449927
119.865596
130.270996
131.957777
135.652963
148.915939
138.558416
117.640910
104.245598
88.371477
86.462103
76.918698
60.173605
43.558164
31.566836
34.689108
24.417836
12.504784
4.046651
-9.563090
-19.842294
-33.688049
-40.805166
-28.858237
-46.811854
-50.880278
-38.740074
-62.991856
-50.303107
-37.540306
-28.323356
-25.667731
-22.332297
-8.910965
-31.763601
-18.997202
-17.169171
-30.550724
-31.114971
-28.762548
-9.954895
-11.312691
-17.810417
-6.436581
-9.983753
-6.164288
-9.669879
-17.599968
1.539452
0.623245
-12.526399
-3.693793
-1.798142
20.393025
9.855645
16.165573
7.535319
4.310389
-0.916699
2.357810
-3.041838
7.843296
16.440448
3.975514
6.545057
0.756682
-8.470802
-8.630735
-3.093779
-33.997921
-57.013631
-75.742127
-70.581292
-82.459517
-90.751213
-83.718587
-102.779054
-106.930595
-118.857837
-104.350629
-94.617037
-99.160900
-101.306614
-104.989418
-126.119157
-133.326990
-141.359159
-146.338766
-147.535796
-139.217792
-129.170472
-138.473126
-139.724911
-129.986417
-117.327005
-125.605365
-125.040268
-109.024411
-79.773571
-75.772950
-77.846976
-81.319028
-88.268964
-93.871836
-86.739541
-72.729700
-71.249091
-56.485937
-63.272133
-67.639743
-55.231616
-50.762413
-57.268643
-37.018967
-28.959147
-16.679710
-7.045867
12.152183
-2.376817
-3.979523
6.278780
-7.429793
-11.703847
-33.187482
-49.569192
-66.430835
-90.038077
-82.044494
-94.140947
-88.576145
-95.365126
-98.418576
-110.506534
-118.799987
-106.831241
-95.486755
-97.013981
-92.636311
-101.437311
-113.180740
-116.597921
-116.837881
-95.883947
-93.050245
-86.684101
-62.769331
-43.547640
-46.998989
-49.076857
-45.390315
-27.612866
-2.570936
0.022403
-11.258371
-13.629901
-23.712100
-22.284452
-17.477706
-2.948715
-5.459749
-15.098293
-22.790295
-29.103474
-6.138703
7.733521
-3.520537
2.420130
1.812877
-11.106993
6.385789
6.042431
11.402230
6.403810
4.975518
10.096791
-15.922202
-4.108175
-15.771198
-48.882779
-68.239560
-62.220579
-66.631398
-44.170862
-53.859488
-58.208366
-68.979654
-77.727591
-87.442302
-71.048358
-81.519402
-86.293099
-78.913351
-100.113711
-89.471701
-105.689204
-106.693948
-103.543169
-123.818277
-131.412953
-141.693671
-126.818536
-121.135999
-102.704982
-108.366934
-135.823780
-148.287198
-141.571070
-153.707237
-137.890147
-123.408604
-135.955583
-143.783198
-141.345346
-124.210835
-106.036685
-110.302154
-120.149050
-105.113244
-116.788541
-115.303208
-98.291735
-97.860008
-107.144857
-97.519597
-104.531926
-114.939307
-105.193152
-103.964595
-104.196711
-80.583328
-65.041336
-45.896428
-41.025203
-33.410149
-1.196745
5.806903
16.625813
24.113831
16.336302
61.396443
49.130958
56.324500
60.494938
61.172473
85.010572
82.213305
69.995555
47.828583
40.861991
37.667409
29.814348
39.539085
37.126363
0.701028
7.367732
-3.569729
-25.516053
-28.501464
-32.648901
-24.578252
-39.481194
-38.013111
-23.818896
-34.090852
-50.872946
-46.842493
-45.480966
-36.512601
-37.245553
-29.302441
-29.361087
-6.836497
-38.948760
-33.353117
-46.402653
-49.907698
-71.343621
-84.781437
-114.181985
-136.392419
-147.423571
-148.276842
-167.658710
-163.727193
-177.004994
-185.008332
-182.128045
-187.366844
-188.856896
-201.406291
-196.931542
-196.176035
-186.107174
-192.172419

Grass/Grass - 16 pixels standard deviation motor noise

Trial 1

Time:  28429.262000  ms 
Normalized Position Data (in pixels from center of the road)
10.796407
41.987470
36.741894
13.435063
30.971232
45.481996
47.331462
55.134723
52.347134
69.339118
101.021283
77.275968
82.844161
55.595272
38.943366
19.424034
42.649418
59.518224
46.707773
53.399621
61.797803
42.318765
76.330934
56.943246
38.921414
49.426130
79.402973
84.404797
79.660030
99.608178
105.850773
124.740867
116.238172
134.005355
105.298440
103.471951
107.399896
108.161545
122.743642
121.396063
125.570335
109.996961
85.354756
75.962667
86.578116
73.983504
68.148646
68.078625
88.464120
60.234948
26.870949
18.905048
9.578433
-0.225873
4.117189
-6.043049
-1.833687
-11.092052
3.305600
-3.100584
0.181251
-14.972736
-29.440848
-21.235711
-24.881142
-27.799821
-35.406154
-58.115019
-74.499984
-65.951077
-71.265495
-57.864577
-66.216086
-58.276690
-45.961686
-76.258347
-81.851882
-92.491780
-114.963284
-96.739815
-88.445070
-69.900869
-72.415506
-47.354835
-20.418669
-5.381934
42.906566
41.100648
38.705791
53.622535
54.747024
34.500274
26.622804
32.143831
36.950428
32.016392
26.186839
26.669270
54.880686
62.360925
28.704272
29.582862
4.124215
-8.949516
-6.461634
23.145663
28.369660
31.198868
51.013201
67.607157
75.477800
40.182680
35.397915
12.769416
24.252500
37.535220
23.142863
65.230831
47.740992
39.215986
31.308384
20.978531
27.666751
18.303408
23.637623
20.262846
46.325718
37.992567
47.546723
40.866334
22.744436
7.926243
25.170061
10.146122
-4.008604
-33.814378
-25.265210
-48.172524
-48.213357
-18.891758
-23.757192
-41.258534
-34.461699
-36.593518
-33.153070
-28.750768
-32.023196
-7.747055
1.082299
0.248075
13.530371
5.495285
7.744085
-7.280537
6.986200
-6.574781
3.924388
18.792639
30.225180
33.029896
35.800638
30.864295
57.384611
70.928556
43.400338
36.493974
45.659008
46.766563
30.539154
16.511003
22.335557
27.204092
18.591685
-0.437258
3.441751
11.520662
-17.494014
-13.209265
-11.066750
-5.367647
5.124656
0.687049
29.303099
36.074383
24.396549
42.648353
39.201751
64.489517
84.009024
63.608183
62.147410
61.954356
85.170611
80.485792
70.724027
101.001189
94.638665
123.856394
144.990537
156.216164
163.258712
164.374333
173.741022
152.007178
124.576850
131.176040
96.753284
99.641581
109.080178
82.253696
109.949539
107.509432
89.844865
56.691788
67.728597
64.398459
65.487437
68.669820
59.975577
59.892186
50.168794
44.888743
24.188381
33.284511
53.406819
25.094834
32.640326
40.011679
32.398808
20.692815
38.144213
8.280848
41.305518
46.965470
25.150736
20.611710
6.209739
-1.312081
-1.481469
-27.521086
-41.949315
-48.698572
-50.860543
-34.708253
-36.883675
-55.890523
-39.334655
-30.120685
-37.474485
-24.840130
-28.072275
-31.643163
-5.552286
-18.798771
-29.031405
-18.145585
-18.541819
5.941517
-2.982259
-13.201616
-17.163772
-30.182155
-56.872285
-45.316015
-24.193833
-63.598188
-71.527718
-88.577071
-68.287397
-70.823686
-63.521979
-97.486079
-83.381311
-76.939225
-62.944470
-64.039727
-54.265385
-58.886897
-56.811401
-38.245247
-37.861406
-45.270363
-30.523492
-52.266101
-30.370517
-39.652285
-38.779081
-22.181032
-37.482234
-54.808262
-66.446551
-47.223980
-63.690426
-47.974565
-55.896472
-51.981364
-23.776637
-27.827119
-3.774933
18.465368
11.334864
4.483124
-4.752847
42.798382
70.791354
58.421644
51.508741
56.293094
60.023748
49.695268
42.827351
40.329302
43.344218
48.457017
30.340197
31.533464
42.365320
35.649129
34.969284
50.827861
31.805580
16.880561
-19.894298
-34.902948
-54.029574
-63.425664
-81.457063
-97.162832
-94.450563
-134.122882
-112.613971
-116.793037
-110.130081
-99.517909
-103.581913
-107.850753
-112.080149
-112.808460
-103.001118
-106.710173
-113.680563
-120.537797
-132.845702
-118.644098
-98.195528
-98.192905
-77.960322
-52.575006
-34.510595
-41.988969
-55.168198
-31.572053
-37.310895
-37.337741
-56.910110
-39.797738
-41.160222
-31.772121
-38.456881
-32.105881
-47.009159
-43.352794
-50.972108
-60.893315
-53.242177
-38.217762
-21.348135
-25.327563
-23.655180
-36.391627
-46.128305
-32.481572
-19.199897
-29.468536
-27.570831
-13.620209
10.931431
36.987221
12.800095
16.915919
61.748615
50.261976
32.668299
33.978360
44.467584
46.359528
53.102843
68.037559
86.055669
98.359016
89.990063
68.926389
50.457925
19.275501
0.816314
-2.713778
-4.541819
7.850730
10.233426
10.952707
4.625698
-1.609403
-12.571370
-29.350520
-23.570648
-28.670740
-19.779103
-32.903155
-25.102240
-25.440094
-50.928332
-79.041425
-61.076235
-59.736759
-60.967836
-47.333447
-60.856804
-57.495167
-60.383302
-72.863580
-101.057174
-89.527043
-71.082233
-60.460621
-46.434988
-47.775841
-82.515011
-72.604810
-73.097603
-62.665831
-44.914951
-52.617671
-53.149494
-37.193284
-16.636046
-17.566638
-4.434370
13.253471
32.765695
29.122390
25.334362
16.190745
0.589549
-1.888034
5.037477
19.132812
15.288507
23.582610
30.954953
61.718429
41.911067
41.313023
61.172774
33.294401
21.811454
25.106198
43.910695
36.985506
13.555063
8.953048
-21.442178
-13.774501
-5.512760
-8.433378
-5.208195
18.072093
-2.064708
0.915949
6.186606
6.769301
-1.833492
-23.672090
-27.842525
-18.018627
-15.420769
-15.357786
-13.883351
-12.548367
-13.370419
-27.655082
-42.361556
-45.399321
-63.797047
-63.034655
-64.104476
-73.436264
-50.121819
-52.059328
-71.033863
-102.920698
-113.378430
-113.125256
-122.885762
-112.321150
-116.336794
-99.426965
-90.631833
-76.943013
-90.328470
-95.362706
-91.736618
-82.720201
-89.357045
-74.832005
-85.169229
-91.189282
-69.162799
-88.874884
-82.167867
-68.041938
-40.994806
-45.672089
-86.723388
-60.730092
-46.578613
-36.302523
-18.279002
-22.778111
-25.166632
-42.238720
-44.531557
-27.699599
-28.589642
5.315879
37.047735
21.364706
41.906861
24.270686
16.779234
34.872426
55.234078
64.172919
56.065802
59.946869
54.627573
52.796444
73.053173
98.063332
74.956838
65.329533
74.517922
69.513646
83.741064
87.360314
99.452324
77.700197
63.989477
79.634063
100.890896
89.831118
100.548872
89.404597
68.364488
63.541566
52.012060
45.990092
23.904476
41.796223
32.200358
45.616259
45.741879
72.098753
112.139860
85.767622
91.134887
89.537379
106.381676
105.304295
104.326509
120.252473
86.371646
85.415680
103.800046
134.635547
165.103193
159.196994
162.548837
164.069334
170.559215
158.424345
174.896311
191.361734
181.826086
167.805244
188.595206
183.386741
151.833598
182.560645
185.294778
181.833586
185.638657
195.572771
191.782101
172.581066
194.035164
164.240451
155.663252
141.883729

Trial 2

Time:  26222.259000  ms 
Normalized Position Data (in pixels from center of the road)
81.530559
63.397998
63.223408
60.338680
56.089572
45.276444
46.204634
40.983529
48.931498
43.432191
33.548637
45.150630
40.299582
27.826101
23.537176
18.988666
11.170021
7.666313
14.892257
43.145868
62.289850
67.346143
65.256469
39.015071
33.030302
56.509591
49.672036
65.985696
25.354392
19.717954
16.432412
39.772270
7.854146
13.354616
18.253427
4.946711
14.919122
17.933715
41.052636
10.482940
30.415365
25.264292
19.397621
61.717741
74.146026
106.027821
94.599678
84.961724
87.421135
80.421733
88.794545
106.216704
103.811736
101.560760
99.485232
84.538372
104.278990
101.633452
129.548781
106.250018
116.554240
113.287393
106.192574
65.894784
66.223037
80.843686
73.233285
74.905951
71.045525
52.235597
30.231562
7.140029
19.132786
-9.513306
-22.845013
-39.365200
-51.727195
-67.655820
-90.350138
-95.057823
-99.736363
-97.356007
-116.376418
-118.694443
-109.940772
-119.327740
-138.392651
-128.441108
-127.157531
-125.826417
-126.624204
-145.795679
-144.526955
-156.944260
-132.688484
-146.175797
-153.867934
-152.628622
-159.878762
-175.376936
-163.358387
-149.381436
-148.369163
-134.149429
-135.000362
-101.487452
-107.769401
-114.268581
-67.334026
-76.768037
-97.226533
-80.865053
-86.179087
-77.146895
-54.042914
-61.270156
-70.528684
-76.133105
-92.317509
-111.759773
-117.235903
-127.259930
-136.346384
-139.904892
-124.521662
-129.668790
-117.734732
-95.253851
-94.095305
-71.420609
-88.053632
-83.903295
-88.772575
-89.521615
-74.661148
-63.228066
-41.090596
-34.531943
-44.791898
-39.284373
-32.284169
-20.194839
-32.474925
-51.936010
-39.698775
-61.000300
-59.508773
-77.041899
-87.377072
-87.440582
-95.448521
-100.566848
-104.989648
-118.920740
-108.310088
-123.660453
-159.507752
-144.694677
-129.338305
-154.173846
-182.132720
-198.245175
-194.800660
-173.303049
-172.810546
-168.783550
-160.149038
-174.435756
-181.359097
-162.164232
-135.690816
-113.908349
-123.734103
-120.385850
-121.267735
-84.656721
-64.830433
-66.737523
-54.384421
-24.339083
-23.958737
-4.630953
27.205505
22.483259
55.690349
43.578992
55.657512
50.474409
72.155425
108.722338
97.731598
102.062681
89.867298
98.346556
89.623076
64.871682
53.656558
81.942135
97.039197
76.887003
67.636980
52.409635
28.342636
6.405392
6.132680
11.951766
12.735007
-3.137284
0.675589
-17.412937
-37.677956
-27.938521
-16.070348
8.623666
16.704288
34.657861
34.684390
32.834857
46.747198
51.102403
62.983966
64.190320
69.177674
53.073401
65.295338
49.034638
48.186070
51.658671
49.621405
29.210443
28.931474
-7.277433
-0.766911
23.085904
16.527795
-18.534700
-13.788116
1.456479
-3.729100
-21.176470
-18.638344
-18.835387
-14.996336
-24.563572
-31.832274
-66.407965
-46.134006
-10.612516
13.045087
-0.346172
24.843563
34.953637
44.451514
41.469570
32.543563
42.799445
38.429017
69.337821
83.328706
88.793022
50.992358
48.930002
56.507865
57.752794
64.947619
59.436097
72.018024
81.490517
88.662834
85.338494
73.083603
75.387086
82.519591
99.356346
89.089870
91.914599
94.217758
67.852135
88.458699
48.668283
36.342136
33.424810
52.266303
73.193702
42.805477
48.400613
41.043700
41.694038
47.070626
31.408019
83.009727
76.534860
64.095729
75.509555
87.874243
72.151742
56.438975
59.006349
50.457037
58.529161
30.644409
59.047305
89.600885
83.170354
94.142548
83.431344
83.434193
83.201054
84.619203
82.565844
87.869829
83.095711
82.437961
72.495038
88.520631
78.669412
84.038934
81.968399
71.348429
48.178425
32.947654
27.525826
-15.322764
-25.455387
-22.124474
-40.623217
-85.613019
-99.501017
-92.557521
-116.761977
-120.666952
-142.030033
-137.222703
-120.957507
-103.187054
-117.318157
-121.455947
-112.147607
-141.455244
-134.353949
-102.562279
-104.311780
-103.334357
-81.669367
-92.194880
-93.402497
-108.754986
-105.407199
-125.254304
-77.217192
-45.706839
-46.178976
-39.642969
-64.096224
-46.755966
-17.949030
-1.662893
11.233584
24.683715
32.873657
47.943810
36.202910
67.875642
93.195900
101.655856
102.572485
104.158544
78.407139
114.988003
108.398173
119.727404
120.025043
109.115320
98.258698
98.035735
82.268130
98.157529
123.349868
127.982232
147.081875
133.234914
141.048657
130.854383
142.177279
138.505630
150.611239
144.306008
160.617145
153.020775
164.100317
137.339369
150.420038
132.959297
107.101323
105.705371
83.545855
100.994318
119.670047
106.969610
75.708220
89.258860
81.646180
94.712185
73.499427
64.815891
62.183795
67.166986
75.855084
96.212313
120.197664
127.812802
134.153969
124.977049
118.571916
148.684087
155.436171
166.879955
157.469506
170.996568
137.463512
137.498080
136.407814
133.919356
128.621614
150.316666
140.772237
174.080313
166.827709
179.577422
156.606627
142.660977
149.099590
155.508021
150.457755
147.212122
140.284890
139.198813
99.646799
106.529155
99.854974
85.725489
82.375305
59.051925
39.047532
67.633339
67.597965
49.974550
33.782602
-14.690488
-17.775902
-35.250680
-50.896351
-51.909672
-76.483718
-96.507968
-73.746914
-88.146036
-121.820722
-122.354197
-98.504651
-86.347146
-68.773194
-53.525179
-38.539840
-3.105995
-17.999726
-27.040798
-43.032584
-25.067643
-32.653965
-30.478690
-36.528470
-36.955960
-7.713307
-4.685256
-3.735960
6.595314
29.441513
18.954493
27.838766
25.325613
30.372104
29.868144
32.709773
27.572512
9.388874
12.169637
13.953651
6.958594
17.457128
18.468493
21.308321
9.098726
-4.800837
9.755826
-7.407050
-25.347553
-60.748193
-78.881995
-68.094767
-103.626545
-144.142871
-153.653577
-163.605033
-149.885534
-167.217690
-135.877452
-153.328074
-162.449398
-178.460042
-183.511398
-164.327433
-162.680517
-186.755184
-185.237669
-186.633768
-167.103352
-154.700216
-144.499582
-144.035921
-125.801238
-110.387740
-99.900625
-93.228484
-87.135886
-73.194018
-88.790322
-68.490888
-53.890107
-72.358438
-64.434662
-82.737623
-74.973830
-53.313136
-57.704627
-61.357761
-96.377725
-88.223198
-110.535573
-109.737391
-94.166670
-77.870803
-63.680413
-60.959737
-75.455841
-112.086320
-127.066035
-135.926105
-139.894670
-163.692240
-150.496267
-142.199468
-137.894700
-141.576801
-167.863519

Trial 3

Time:  35737.731000  ms 
Normalized Position Data (in pixels from center of the road)
-44.413135
-29.456413
-32.680402
-24.461340
-27.226219
-49.535171
-60.458509
-56.313082
-53.952866
-49.871615
-32.562789
-47.414893
-62.108456
-66.353352
-71.762864
-43.190967
-69.397557
-93.138332
-89.032683
-86.584936
-110.185972
-122.775979
-157.067545
-163.262907
-158.662364
-171.905087
-187.501163
-208.390098
-188.350964
-211.346589
-208.120512
-207.158692
-216.352942
-234.176898
-228.095599
-260.788531
-251.610553
-240.023608
-239.023334
-235.024127
-210.039752
-191.783588
-200.182544
-174.532306
-174.564807
-145.798245
-105.358212
-111.925229
-94.403195
-86.027951
-63.924054
-31.586164
21.468157
36.895829
54.279434
77.663651
88.865160
114.795946
102.958538
100.803875
99.630117
120.653615
138.187381
131.065622
106.986032
91.828491
107.338038
100.900294
100.134231
81.620075
106.350187
109.195585
104.258821
74.401449
79.990462
63.264927
57.970711
71.932794
83.385978
99.493713
114.772602
85.444690
88.280851
76.338274
77.777550
61.844340
52.214666
60.751688
58.219004
36.795112
32.689281
4.942667
-19.986509
-17.254911
-31.859631
-18.417446
-24.972571
-48.161725
-55.124002
-72.947787
-83.353709
-85.958430
-78.784869
-83.476680
-53.977242
-51.265241
-58.843190
-62.586179
-68.588594
-77.989180
-105.765830
-122.645795
-108.771315
-116.987544
-125.296500
-139.397121
-140.044848
-126.205932
-110.812564
-112.145723
-108.376859
-99.191520
-105.259754
-99.227865
-100.489652
-86.425978
-75.049358
-57.923881
-51.791859
-68.062840
-78.199146
-66.593063
-100.374641
-117.280212
-155.503767
-139.737379
-109.219228
-106.780147
-103.187410
-82.561998
-60.799474
-80.353872
-112.939674
-97.872971
-90.304061
-92.820840
-80.913646
-107.822760
-117.249083
-115.125691
-107.885913
-102.963539
-98.127640
-105.040579
-101.329592
-120.534727
-136.839830
-145.628667
-169.475099
-190.191390
-174.561788
-185.512603
-174.710650
-172.919458
-177.586606
-182.403385
-204.733878
-191.819122
-191.452673
-174.949037
-166.074385
-174.850277
-164.805142
-136.440869
-142.694800
-162.828209
-136.015317
-108.076705
-101.370697
-83.530839
-66.169171
-22.085874
-5.624574
41.625899
66.146425
108.632710
123.371704
147.469380
156.978235
160.935442
183.183396
190.514904
193.603369
203.775444
187.573795
198.717505
179.014959
177.709561
204.669962
186.272936
170.677780
169.122083
151.290062
167.867332
155.094949
153.146990
141.732832
113.797080
115.718744
125.797314
113.009265
89.133584
81.078322
89.118306
83.128534
73.132885
74.192122
80.246589
80.126253
120.619638
123.386270
98.302833
95.081528
83.366085
91.167412
94.557736
85.266564
46.711831
50.160269
-10.915593
8.661192
-5.053060
-0.347117
-22.607521
-13.448182
0.126012
21.762386
23.423786
22.943127
27.472204
37.812773
64.444270
64.653425
79.237417
97.895798
91.445255
95.611642
76.596647
79.324975
121.487877
131.266663
132.474052
121.249361
95.398777
73.313321
83.116271
118.022161
148.345156
146.623979
179.332853
174.292758
195.913866
182.904093
189.883235
185.209923
173.985630
159.188910
142.383779
137.123176
113.828429
83.713810
56.157120
40.889312
26.091735
36.508751
-16.612270
-36.108182
-66.174412
-87.990867
-111.340206
-115.342936
-129.049492
-111.176994
-115.631762
-136.456573
-168.748220
-172.946636
-160.662608
-145.496295
-133.957172
-147.785471
-166.203852
-156.569256
-148.854556
-141.989038
-110.920832
-64.720481
-48.490757
-37.739595
-28.022504
-3.412649
5.256739
44.491388
56.495443
59.503927
62.247901
99.410127
82.029010
81.073212
69.130168
74.109884
43.714900
57.143418
53.200131
37.219135
29.095532
7.923712
-0.630578
-25.645650
-38.217731
-41.643243
-30.965667
-29.312931
-17.490867
-16.172197
-18.154208
-29.494536
-21.989801
-27.004986
-23.503878
-4.327626
-10.063504
4.875064
6.285830
14.478437
14.838747
20.924683
19.127204
50.663230
34.642716
24.048907
26.616345
16.909376
21.190539
1.160081
4.071935
3.043189
-6.850967
2.347652
15.903717
44.460991
53.653228
34.692656
38.633514
30.938687
40.913191
40.580061
25.834249
27.850889
5.155671
-15.001702
-22.171848
-11.678075
-7.460393
-9.600697
0.109192
16.436102
3.639994
15.865984
29.620873
25.535636
9.175335
23.223007
34.496659
53.044907
41.845959
55.069236
66.036039
75.197950
75.818155
92.793351
85.993608
119.155398
114.679790
104.012870
92.694919
99.607002
90.082703
68.802953
70.455215
33.101404
11.065578
14.127670
13.106368
6.154651
8.433066
6.843796
16.059108
13.389834
7.695695
-12.735995
-22.399411
-17.456578
12.743905
6.651058
13.339186
38.949977
-7.388864
-11.377503
-14.717788
-20.514991
-14.551842
-41.592191
-46.959858
-32.550441
-57.151192
-55.421259
-45.867373
-28.741507
-37.914493
-32.138115
-53.434285
-47.209562
-34.071938
-34.787548
-36.065660
-6.770369
-7.019967
-6.557840
-22.578401
-10.942373
-12.553271
37.898375
15.722964
29.570749
11.311212
22.686635
26.098453
22.374485
31.519821
30.502844
22.281571
0.440564
-22.671518
19.468117
48.902451
33.019846
47.915850
24.736466
46.497477
67.501889
70.249156
104.084915
107.067570
120.333279
142.085547
151.651111
137.345339
134.929992
135.846415
144.302216
134.494675
120.909132
120.126354
115.321852
110.202818
100.333378
70.746810
42.425748
46.830030
23.637795
42.104696
34.607084
48.302805
53.796786
54.018112
45.656122
47.046853
46.796027
20.585933
25.755202
28.964976
48.359494
58.168769
69.323296
48.268885
63.635418
77.048272
61.561289
46.090709
47.370607
34.718210
18.580702
44.344157
41.776571
40.034526
41.286090
15.586358
31.022751
35.625001
27.640104
42.582839
43.573944
54.653744
42.198986
49.790919
56.958758
32.111204
6.009712
12.614434
36.622250
35.089139
41.454290
16.455565
10.441852
12.458296
31.891932
35.270997
35.182323
15.541083
8.894958
-12.345746
13.411321
-5.969113
-3.796518
-12.273500
-14.328270
-44.135781
-55.317301
-47.303290
-43.960747
-23.435282
-35.108993
-22.937286
-17.500769
-1.047586
23.961786
27.174269
47.458098
25.740246
8.107246
13.864852
38.616158
44.656842
19.556868
-13.283662
-36.444474
-58.530657
-37.755553
-60.838868
-72.730020
-86.138489
-69.200639
-79.452631
-79.493862
-64.120356
-44.132077
-61.986506
-54.280381
-50.903212
-60.878399
-31.782285
-51.476709
-18.188200
-17.236118
-25.358769
-52.205683
-53.647797
-45.277023
-57.622837
-20.824480
-41.890811
-17.196705
-23.382536
-25.878994
-15.971748
-12.031063
15.101911
-8.632413
14.384580
-1.969824
12.964445
0.939738
-7.126784
-19.139033
-16.366414
15.190124
25.056939
34.713786
52.663250
79.384128
76.608329
89.390382
106.175154
139.822353
153.724290
171.838031
175.900367
181.830761
194.620248
178.233365
186.506209
203.302890
231.805024
213.817763
207.424514
191.639662
155.492568
171.563249
158.944657
152.622148
114.852369
92.508008
81.196363
86.022560
91.091225
77.166786
76.090521
45.618598
23.400038
31.287916
35.430636
17.824991
-1.892691
-13.890830
-21.843925
-29.586971
-33.105224
3.654938
-8.333859
14.739580
11.052719
-6.619919
-11.917416
16.896410
5.109954
10.584258
-30.796890
-21.397695
-12.097028
-10.520159
-10.161650
-4.953108
24.622012
28.470309
3.183498
-25.417572
-7.961100
-3.177551
-13.831965
-40.896170
-46.860211
-39.930292
-44.142724
-44.268680
-56.432059
-63.486603
-34.115307
-83.615551
-87.195003
-118.550312
-99.694689
-121.035897
-141.806908
-143.117608
-123.450566
-117.839949
-96.896578
-119.817335
-123.266138
-150.126665
-148.356392
-135.477171
-147.888552
-163.793553
-183.082254
-160.547718
-167.760046
-176.141326
-175.117935
-161.865571
-160.622450
-126.122993
-118.583552
-124.746194
-134.038645
-102.571985
-61.602941
-64.473292
-64.667305
-26.656521
13.758205
14.664444
46.816150
53.204033
52.930343
26.111217
35.988736
69.235527
60.748943
66.802472
63.857554
76.563438
81.514136
95.177560
121.197098
127.521131
128.643597
131.512796
148.637813
125.498219
122.615150
111.866722
118.207533
106.174329
124.135902
144.509524
121.907013
130.452309
147.445229
127.156780
105.331464
93.682429
73.294543
64.935247
48.516742
56.826091
58.737225
64.809484
63.145944
79.047054
79.247285
72.142275
65.735120
69.648967
71.778871
64.879687
52.208958
66.113459
77.249535
82.531283
101.901155
95.216014
62.977319
72.822434
60.950430
83.331045
95.659065
90.583067
128.577559
166.862721

Grass/Water - 0 pixels standard deviation motor noise

Trial 1

Time:  24851.139000  ms 
Normalized Position Data (in pixels from center of the road)
-94.061614
-93.107830
-91.670792
-90.152408
-89.508294
-87.505288
-87.026154
-86.763163
-85.597994
-84.573756
-84.793096
-85.653596
-84.301077
-83.016947
-83.212260
-84.034966
-82.357755
-82.303074
-80.657353
-78.974693
-81.220200
-79.394106
-77.608731
-77.469930
-75.739001
-76.411485
-76.413718
-74.983639
-73.606655
-73.767421
-72.720035
-74.458954
-75.284032
-74.935132
-74.772829
-78.433466
-78.865516
-79.645419
-81.473640
-82.531977
-83.601857
-86.559606
-86.894900
-87.022065
-87.298699
-87.552374
-87.174145
-86.621311
-85.962806
-84.959529
-83.851525
-82.699659
-80.773120
-79.469936
-78.005704
-75.633478
-74.199389
-72.651668
-71.270007
-70.012909
-68.397382
-68.332860
-68.698100
-69.048545
-69.552632
-70.325554
-72.157806
-74.017981
-76.001752
-78.048808
-79.955780
-83.080274
-85.053708
-86.570257
-87.821258
-90.633725
-91.422178
-91.842812
-92.606521
-93.770611
-93.182050
-93.125603
-91.859091
-91.566027
-89.438326
-88.282839
-85.409055
-82.086736
-80.083332
-77.733355
-73.691950
-71.943836
-69.056265
-66.937602
-68.342987
-67.387576
-66.856523
-67.363037
-68.762779
-69.394549
-70.655495
-71.908637
-74.190126
-75.968442
-78.326651
-81.091556
-84.327945
-87.703836
-91.480083
-94.690077
-98.775028
-103.198196
-106.499864
-110.974925
-115.497758
-118.500734
-122.843766
-127.161932
-131.483394
-134.282329
-137.342989
-141.052979
-143.059386
-146.426446
-149.580937
-148.971007
-151.370972
-153.422054
-153.392241
-154.586436
-152.565743
-151.341876
-151.235043
-150.677566
-148.271149
-143.386805
-141.710866
-138.301402
-136.038673
-133.452483
-125.612326
-123.192941
-121.238966
-115.827308
-114.434361
-113.180794
-111.426995
-109.274037
-109.396247
-109.114092
-109.717251
-110.411312
-109.719498
-110.113533
-110.260030
-110.330944
-109.997626
-109.297730
-109.161533
-108.577949
-108.073101
-107.396754
-105.734519
-104.764655
-103.663514
-102.471074
-100.604674
-99.188480
-97.784056
-95.762332
-94.241806
-93.096178
-91.909210
-90.789358
-89.982924
-88.701390
-87.399540
-86.649111
-85.570526
-85.295996
-85.078059
-84.180298
-83.081037
-82.514807
-82.022844
-80.701604
-80.092334
-78.592595
-78.061461
-76.632679
-76.171272
-74.650366
-72.866425
-73.095099
-71.245462
-69.433541
-68.738329
-66.817407
-66.249202
-65.682423
-64.513218
-64.026954
-66.589199
-67.198730
-68.289006
-70.240539
-72.132362
-76.098876
-78.887524
-81.669624
-84.457002
-87.960247
-90.547007
-93.347280
-95.926890
-98.898525
-102.152290
-104.107927
-106.536413
-109.070437
-110.999586
-113.480702
-116.093767
-117.855356
-120.273912
-122.651306
-124.468965
-125.869791
-128.067985
-130.168098
-130.317023
-131.692906
-132.788592
-132.911305
-132.548814
-133.116345
-132.581113
-132.409890
-132.058016
-131.097791
-129.375419
-128.792722
-127.669722
-126.846442
-124.877175
-123.621441
-122.434389
-121.069444
-119.147234
-117.869954
-116.601532
-115.628214
-114.415995
-112.840039
-112.105543
-111.212169
-111.647604
-112.222479
-112.539011
-112.908078
-114.928337
-115.330941
-115.871562
-116.371351
-117.040147
-116.973001
-117.799198
-118.086593
-117.760623
-117.361263
-117.357432
-116.738038
-116.735350
-116.582686
-115.832441
-115.677481
-115.369573
-114.504443
-113.584089
-113.171469
-112.810877
-111.661848
-111.125655
-109.947432
-108.726349
-108.139699
-107.557793
-106.114089
-105.421164
-104.706667
-103.085240
-102.257288
-100.531210
-98.839427
-99.708598
-98.757444
-97.755931
-96.619083
-96.553866
-97.167922
-96.190988
-96.472640
-95.575807
-94.603824
-94.782148
-95.486889
-93.902737
-93.581458
-92.112380
-91.266676
-93.862732
-93.895499
-94.599266
-96.549963
-100.203439
-102.333412
-105.166090
-108.035914
-111.191365
-116.163417
-119.474287
-122.969972
-126.448183
-130.184366
-134.923266
-137.898125
-141.146150
-144.497724
-147.781389
-150.885217
-153.792777
-155.865543
-158.413246
-160.595659
-162.804280
-164.132216
-166.017827
-167.735905
-168.552388
-169.066211
-170.061002
-170.138670
-170.486620
-169.177463
-168.057325
-166.990697
-165.510280
-161.508814
-159.239977
-156.530604
-153.220359
-147.960003
-144.532781
-141.268335
-137.993082
-133.608108
-130.733846
-127.525358
-124.309171
-122.022033
-119.677625
-116.924824
-115.136229
-113.163228
-112.211965
-112.767952
-114.930561
-116.450004
-118.166434
-119.761467
-121.364762
-123.206238
-125.390127
-127.747668
-130.194891
-131.958144
-133.866123
-136.086635
-137.493936
-139.865225
-142.194920
-142.350929
-144.485289
-146.585850
-147.376296
-149.219132
-149.210967
-149.289323
-150.382492
-151.306847
-150.853337
-149.119081
-149.064825
-147.547207
-146.918602
-143.667230
-141.875498
-141.180793
-140.948921
-138.865209
-139.005802
-138.897831
-138.280669
-137.834200
-138.078159
-137.878195
-137.244954
-136.279961
-134.948956
-133.613083
-131.685509
-129.481947
-127.958840
-125.743307
-122.333022
-119.880052
-115.697019
-112.030130
-111.609794
-109.032732
-106.982035
-106.326810
-104.849959
-104.050675
-103.039771
-101.330547
-99.738668
-98.666486
-97.198703
-95.477372
-94.109291
-92.791058
-91.533170
-90.840135
-90.442965
-90.407823
-90.522645
-90.809566
-91.348640
-92.039173
-92.641069
-93.681451
-94.873308
-95.757475
-96.910214
-98.114655
-99.077020
-100.343854
-101.491113
-102.352749
-103.477663
-104.432789
-104.998107
-105.711934
-106.307353
-106.663905
-106.958128
-106.998982
-106.843698
-106.368247
-105.687969
-105.027621
-103.810112
-102.351204
-101.344573
-100.263758
-100.156070
-99.622521
-97.807211
-95.574483
-94.346168
-93.432920
-91.911353
-91.585468
-90.808054
-91.619773
-91.635793
-92.239938
-92.627197
-93.360009
-95.241735
-96.272169
-97.498788
-98.906810
-100.629833
-102.507645
-104.788734
-106.831946
-108.865811
-110.453922
-112.455759
-114.316490
-115.693464
-117.474978
-118.873580
-120.149277
-121.100977
-122.340925
-122.465416
-123.594267
-124.697937
-125.273758
-125.954158
-127.075211
-127.710912
-128.733515
-129.602063
-129.575137
-130.212992
-130.782684
-131.127287
-131.119802
-131.031454
-130.718917
-130.466988
-129.987452
-129.258384
-128.537550
-127.443323
-125.867188
-124.623005
-122.357329

Trial 2

Time:  25509.493000  ms 
Normalized Position Data (in pixels from center of the road)
-52.082902
-46.247917
-42.429371
-36.898843
-35.446999
-30.585510
-25.810237
-23.507232
-24.092058
-20.021404
-18.660841
-15.117744
-17.768899
-17.343784
-14.584235
-14.544324
-18.482295
-16.121685
-16.415453
-20.930130
-21.674488
-22.554002
-27.724480
-26.751823
-28.278133
-29.960411
-35.667570
-37.325896
-38.961558
-43.462940
-44.116466
-44.510439
-44.749185
-47.103685
-47.164258
-47.130719
-47.995002
-48.698375
-47.910474
-47.112727
-46.403878
-45.892997
-46.287660
-45.995369
-45.980167
-46.669587
-47.177929
-48.025957
-49.000041
-50.883981
-52.273097
-53.867168
-55.718434
-58.562473
-60.786624
-62.707651
-64.950062
-67.811621
-70.150309
-72.474319
-74.856841
-77.652655
-80.052996
-82.429579
-84.942358
-87.234686
-90.233703
-92.476887
-94.540409
-96.550960
-98.417640
-101.025398
-102.742291
-103.967614
-106.372161
-107.813656
-109.383905
-110.677726
-112.782584
-113.938726
-115.201494
-116.428195
-118.592933
-119.628611
-122.051470
-124.502728
-125.964520
-128.416495
-130.789529
-132.391808
-134.406502
-135.702259
-136.509708
-137.568109
-138.354432
-138.885481
-138.893219
-138.653875
-138.718206
-138.466845
-138.142021
-137.610760
-136.923055
-136.529937
-136.444229
-136.568592
-137.032724
-137.580830
-138.295543
-139.122805
-139.946165
-141.210756
-142.242860
-143.401157
-144.632625
-145.908014
-148.057399
-149.289091
-150.073704
-150.562616
-151.090423
-151.786948
-152.191610
-152.234181
-151.364704
-150.186804
-147.639637
-145.007615
-142.467011
-139.646137
-136.907445
-134.649653
-131.647746
-129.039465
-127.242168
-125.087569
-123.925334
-122.290866
-121.349049
-119.170815
-116.781500
-115.495289
-113.102621
-111.781204
-110.221498
-106.994363
-104.788595
-102.717824
-98.977073
-95.192029
-93.436639
-91.785087
-88.080610
-84.325630
-82.934783
-82.163494
-78.214540
-77.411166
-75.380349
-74.606109
-76.361402
-80.175093
-81.466045
-82.812135
-84.308977
-86.037209
-87.040714
-87.819830
-88.756477
-89.819772
-88.976909
-89.866114
-90.735953
-90.029486
-87.406300
-87.340222
-87.381233
-85.636435
-86.016736
-82.543658
-80.712726
-80.991113
-81.173428
-73.688321
-73.795538
-74.049980
-71.619634
-72.091616
-67.388265
-65.369139
-66.438387
-67.822121
-69.584804
-64.101890
-66.741885
-69.760689
-70.497943
-74.934897
-80.069336
-80.752327
-87.748770
-95.326986
-100.758309
-108.636065
-117.822260
-127.145122
-134.114989
-143.822969
-153.021325
-159.693554
-167.595082
-174.250970
-178.217181
-182.181333
-185.448232
-186.916967
-188.255832
-187.627547
-186.975865
-185.541924
-183.760461
-181.374729
-177.848404
-174.317572
-170.309973
-166.878414
-162.849678
-159.206603
-156.940320
-153.551682
-149.963683
-147.813315
-146.620501
-144.227166
-141.862344
-141.056701
-138.729125
-136.599312
-138.954538
-137.279697
-135.593604
-138.200474
-136.242485
-134.413535
-132.801327
-133.046341
-131.381296
-131.700023
-130.569576
-127.047106
-122.894181
-119.799911
-114.746310
-109.986419
-106.145046
-100.856672
-95.738655
-91.124427
-88.212864
-84.900968
-82.212521
-81.258905
-79.639452
-78.606126
-78.624724
-79.312048
-79.518668
-79.937131
-80.206223
-80.411003
-80.442177
-80.340858
-80.338162
-80.483068
-80.395547
-80.076114
-79.318357
-77.039388
-75.559857
-74.128524
-72.451337
-69.310234
-67.014031
-64.201643
-61.611515
-59.375239
-57.672920
-55.211594
-54.640369
-54.596277
-55.015499
-56.364140
-58.974481
-61.476448
-64.823314
-68.504188
-73.744433
-77.824227
-81.804018
-85.608846
-90.514766
-93.558847
-96.007351
-97.907412
-100.055630
-101.094947
-101.711821
-101.854580
-101.754017
-101.495589
-100.996191
-100.325595
-99.323148
-98.406001
-97.002552
-95.510031
-94.799340
-93.481635
-92.129126
-91.621356
-91.153978
-92.359468
-93.322524
-94.160554
-95.352748
-96.838565
-98.552947
-101.139004
-102.840668
-104.691182
-106.621532
-108.401340
-110.154367
-111.181016
-111.983752
-112.512210
-112.820482
-112.992971
-113.053147
-112.832115
-112.672992
-112.000397
-111.486916
-110.919330
-110.389688
-109.929973
-109.672512
-109.355884
-109.116615
-108.813681
-108.310337
-107.897816
-108.049263
-108.929630
-109.050106
-109.798424
-109.784692
-111.197251
-111.977248
-111.668163
-110.915246
-110.943285
-111.154757
-109.066067
-108.230418
-105.356389
-101.996646
-100.442299
-98.599299
-94.300006
-89.795881
-87.823892
-86.236866
-81.556327
-80.473092
-77.666943
-75.898582
-77.140393
-81.399888
-82.883862
-84.425655
-88.344326
-88.680255
-89.271850
-90.582284
-91.791223
-93.172728
-93.697059
-94.494641
-95.361639
-95.513293
-94.982705
-95.700320
-96.358977
-95.776211
-96.713626
-95.859034
-96.330752
-98.906741
-102.098163
-103.762263
-105.773589
-110.075566
-112.675919
-117.809621
-121.669109
-127.243668
-130.537967
-135.851874
-138.949257
-141.578099
-146.326646
-150.835674
-152.664207
-153.298440
-155.753991
-155.344629
-156.488079
-153.299054
-153.420739
-151.050467
-149.913517
-143.504774
-139.574468
-137.222683
-134.833434
-127.778555
-125.925617
-123.741767
-120.335885
-117.809236
-112.928709
-110.984634
-108.825001
-107.163597
-105.487098
-102.662545
-100.992325
-99.424249
-98.227316
-96.969208
-95.715212
-94.717521
-93.432465
-92.282891
-92.603552
-91.967938
-91.362603
-90.643459
-90.182248
-89.335871
-87.953007
-87.551097
-86.488029
-85.226081
-84.380112
-82.709055
-80.095212
-77.886940
-74.743358
-70.942535
-67.300802
-64.263479
-60.643410
-56.500873
-53.935854
-51.348619
-49.185499
-47.608225
-46.158740
-45.666627
-45.408515
-45.188820
-44.733519
-45.553211
-47.371469
-49.532462
-52.589446
-56.122043
-59.991474
-63.246961
-67.620786
-70.966364
-74.963819
-78.270329
-79.883050
-81.604513
-82.648572
-81.531366
-81.546599
-81.344931
-80.719599
-80.642891
-79.886751
-79.486600
-79.506185
-79.871047
-80.470737
-82.141424
-83.728303
-85.508374
-88.748834
-91.270865
-94.251613
-97.386034
-102.789812
-106.517898
-110.018357
-113.271471
-116.422341
-119.048879
-123.334894
-125.892618
-127.718629
-129.150643
-130.635576
-132.662343
-133.367797
-133.939760
-133.998613
-133.839782
-133.912380
-133.584953
-133.410165
-133.517975
-133.433510
-133.529447
-133.784987
-134.168033
-134.664425
-135.225746
-136.120555
-137.197701

Grass/Water - 4 pixels standard deviation motor noise

Trial 1

Time:  24758.010000  ms 
Normalized Position Data (in pixels from center of the road)
-113.292575
-109.353945
-106.037185
-104.416615
-97.064810
-90.696576
-82.668041
-79.482362
-77.840027
-78.929300
-83.061072
-73.050598
-66.680377
-66.184915
-67.541464
-67.950265
-72.832163
-87.310087
-92.432082
-90.594373
-94.947779
-100.559729
-105.087636
-115.543164
-120.171710
-125.125126
-130.722222
-132.330709
-138.309933
-132.749604
-137.209730
-140.443573
-141.432564
-135.010729
-138.552234
-138.486495
-140.361182
-134.975049
-128.368338
-122.197472
-119.561634
-113.794442
-105.580489
-106.604599
-102.357493
-106.572917
-101.758917
-98.161771
-96.470508
-95.450281
-97.243110
-100.695811
-103.165976
-108.792065
-109.638692
-120.569883
-125.282271
-129.930624
-129.798696
-135.725085
-133.772997
-129.498016
-129.838925
-126.654888
-124.435243
-125.985367
-130.667977
-121.804777
-121.890139
-122.128001
-120.060785
-120.819868
-118.406792
-117.722130
-121.347524
-114.685382
-106.761350
-106.871914
-107.010101
-108.325726
-110.755042
-104.566316
-101.138285
-102.410728
-100.518827
-103.971247
-106.688342
-110.647515
-105.543793
-112.142454
-110.190655
-113.703196
-115.921768
-121.770352
-118.327139
-118.004401
-121.341832
-120.148432
-124.556280
-128.418369
-130.244865
-134.007122
-138.685783
-141.947095
-139.052147
-141.556701
-142.167048
-137.959146
-132.794155
-145.874731
-151.398926
-152.679911
-151.911486
-153.629205
-155.720286
-155.993896
-151.504203
-154.982449
-154.699932
-157.457723
-155.128783
-152.513693
-152.362845
-151.193803
-149.249907
-153.475362
-152.232408
-152.305210
-153.422245
-157.736511
-156.266301
-159.654783
-161.350551
-149.335176
-146.524201
-148.906161
-156.134789
-152.854748
-150.118520
-145.678415
-139.526886
-144.993883
-143.215655
-138.814448
-136.098014
-137.415038
-137.264229
-136.369036
-137.035062
-133.892882
-142.600723
-146.450011
-151.931635
-146.549639
-137.069709
-134.680997
-133.537415
-132.964564
-124.596021
-122.604366
-119.979521
-108.456100
-101.853679
-97.105668
-92.902746
-84.285508
-79.501423
-74.549216
-82.586107
-86.733357
-91.704748
-94.899431
-98.281362
-107.574148
-113.299062
-119.187283
-121.603192
-133.065248
-141.309002
-151.315657
-155.460290
-155.210336
-158.106627
-154.021333
-158.777977
-149.107181
-148.435179
-150.615903
-147.323883
-142.881244
-142.886625
-140.218255
-136.497565
-136.789150
-133.064562
-127.115351
-131.159451
-135.635055
-134.665607
-131.613965
-134.308322
-135.155606
-127.573219
-132.631168
-130.171375
-126.537493
-133.704995
-137.117254
-142.661682
-150.965891
-157.380198
-156.041116
-155.693997
-156.254874
-165.188846
-167.269675
-161.102846
-161.815557
-168.199386
-166.098360
-172.896398
-177.450344
-171.658460
-175.802612
-170.498432
-171.420222
-165.422381
-162.042798
-153.053191
-150.339435
-136.735533
-137.760667
-138.137933
-131.270230
-124.514871
-117.604975
-109.541533
-110.660640
-112.572705
-111.213221
-109.340605
-115.767005
-112.450467
-102.468331
-98.925049
-99.096089
-95.456468
-100.417615
-105.359427
-106.936720
-103.687993
-100.343623
-97.096578
-100.215446
-97.989831
-97.359413
-94.018861
-97.797585
-98.788364
-100.223682
-101.076934
-101.099970
-100.824576
-102.086827
-98.612638
-96.448354
-98.495577
-91.640677
-92.815269
-91.734071
-98.229720
-99.753669
-103.233562
-99.934921
-99.529890
-101.052988
-95.724642
-90.186519
-90.379950
-90.993393
-87.664176
-88.130746
-87.405642
-80.199941
-80.217526
-78.577395
-79.180937
-77.963815
-82.628321
-82.277493
-82.840234
-85.359484
-85.088341
-83.186906
-82.678577
-87.845394
-85.238207
-90.848762
-93.837509
-104.608736
-110.268273
-119.056607
-128.298836
-130.438002
-133.543196
-131.856400
-135.237018
-135.188290
-133.343288
-137.099308
-145.390146
-147.929017
-144.073647
-145.867430
-153.523370
-157.210736
-156.835679
-160.945581
-164.153935
-161.500601
-163.146903
-164.544682
-165.752293
-162.502297
-162.227541
-157.689957
-153.100954
-150.459979
-148.651992
-152.850732
-147.381726
-140.066200
-134.109562
-135.918096
-140.465262
-141.529748
-138.738236
-144.011601
-139.055156
-151.462897
-153.748937
-157.696551
-163.300531
-160.073044
-160.331393
-158.210207
-164.624872
-170.496873
-174.653919
-172.227318
-171.782436
-163.778111
-162.782745
-154.478519
-153.668558
-145.186255
-131.073202
-123.072900
-117.869143
-112.164101
-107.805855
-100.308875
-94.661483
-98.195831
-101.085119
-93.403063
-88.875227
-82.878409
-69.450574
-60.117201
-56.509774
-55.736008
-58.563730
-57.028517
-56.618420
-61.669132
-67.936820
-67.538408
-71.910505
-79.104664
-82.680528
-88.227348
-94.061818
-95.626247
-99.508807
-106.401287
-110.656068
-108.114303
-112.269792
-112.755877
-116.321776
-110.405980
-108.234376
-120.249557
-123.547823
-124.881467
-132.790273
-134.419670
-131.801750
-133.428221
-130.753930
-134.066316
-132.295041
-134.670704
-137.707986
-133.070527
-136.045100
-138.261921
-139.119776
-144.846220
-148.606911
-153.883693
-151.593276
-148.404923
-148.428608
-146.800351
-144.794106
-135.425974
-128.182980
-118.765885
-123.197937
-118.480535
-116.589405
-115.622031
-114.603792
-115.332301
-113.018948
-111.419943
-110.646679
-109.694291
-111.837994
-109.561417
-104.013497
-108.858379
-106.253706
-107.687755
-100.702235
-101.312116
-100.436311
-103.006350
-108.049948
-109.810137
-103.449380
-99.542588
-97.492346
-97.738131
-101.339908
-100.016818
-99.390153
-98.347982
-103.899065
-108.576632
-109.947556
-107.915766
-111.343046
-116.558132
-123.178073
-121.346935
-124.338102
-127.985616
-137.661732
-141.281492
-141.454490
-135.548856
-126.821452
-129.914231
-122.577042
-122.506711
-116.681254
-113.580158
-107.328962
-104.422462
-104.153508
-98.731774
-101.679627
-100.226622
-99.658792
-100.695812
-95.802566
-89.802787
-89.264130
-86.986099
-81.875574
-73.900803
-74.180749
-73.458966
-71.201113
-62.608158
-67.155157
-71.504700
-77.376809
-82.153991
-79.337103
-82.914520
-81.092515
-86.942544
-91.926760
-98.699696
-104.392521
-109.620827
-115.631014
-121.936691
-120.069276
-121.081744
-124.204227
-121.179976
-120.440397
-123.219506
-126.068364
-127.388822
-129.975349
-125.071802
-127.667154
-119.686197
-119.870309
-122.055935
-115.944115
-112.811074
-107.276317
-103.092081
-109.514606

Trial 2

Time:  25447.639000  ms 
Normalized Position Data (in pixels from center of the road)
-80.597984
-69.816038
-70.058577
-67.498297
-68.216210
-71.749509
-69.509150
-71.515888
-67.010408
-65.933061
-65.007293
-65.499566
-66.425484
-58.527153
-60.021484
-55.915097
-50.856807
-42.866077
-41.276408
-32.200629
-32.112412
-29.934251
-25.385701
-24.942434
-28.889251
-26.269131
-27.429468
-32.271231
-35.485240
-47.380014
-48.141383
-42.740060
-47.247690
-47.900254
-43.709681
-49.170866
-52.947079
-56.660357
-60.361565
-61.590533
-61.735441
-63.561298
-67.831561
-65.396945
-70.964752
-76.478424
-77.059553
-87.416718
-90.330757
-96.765831
-99.084383
-99.598508
-104.914831
-107.114690
-106.487751
-107.906386
-112.372869
-112.634921
-109.837076
-107.778958
-101.420596
-102.300400
-110.456087
-106.374308
-113.480675
-119.502454
-123.520677
-119.414331
-122.912252
-126.552720
-128.816541
-133.479454
-132.793516
-129.587503
-123.420838
-124.523333
-130.324438
-132.771976
-127.780950
-121.175106
-118.461481
-121.016524
-121.027284
-117.137872
-113.459965
-118.799116
-120.044826
-120.086152
-107.281886
-100.274741
-95.012079
-90.471190
-87.044778
-82.222368
-76.249986
-71.132570
-68.534090
-65.680837
-62.280404
-56.429439
-54.649728
-56.080906
-55.626102
-57.474839
-59.227163
-55.981154
-53.819899
-50.775608
-49.397181
-49.577889
-52.845782
-51.313609
-53.648440
-50.062719
-58.281376
-53.257967
-47.809877
-45.098795
-49.100472
-50.596233
-47.669005
-49.121458
-53.034736
-59.984046
-57.017527
-63.557598
-72.196391
-72.051655
-78.626009
-83.210909
-82.962996
-88.913801
-89.687297
-90.577971
-93.152087
-92.957345
-82.322823
-86.451040
-90.639230
-97.119003
-102.984737
-110.962611
-110.015344
-114.563789
-110.969778
-106.580088
-107.987456
-107.800987
-105.266382
-106.412466
-100.266949
-98.077616
-90.825935
-90.747211
-87.751379
-87.858885
-85.197199
-85.925475
-82.137828
-79.216995
-71.607973
-71.782589
-72.784367
-65.539977
-63.247346
-62.614722
-68.389226
-67.004526
-66.322028
-69.247473
-73.261601
-73.390673
-81.691611
-88.223053
-90.923394
-88.502683
-98.333386
-99.381387
-98.495095
-97.556969
-101.120014
-99.816535
-101.648944
-103.210121
-104.213935
-110.107342
-113.503314
-112.419855
-118.587236
-118.406255
-119.359693
-118.317066
-121.388990
-120.134843
-117.394197
-119.940425
-121.238544
-118.093393
-120.978879
-113.778417
-115.816586
-117.081119
-119.270642
-125.118132
-123.937113
-123.597262
-126.486913
-122.536104
-115.547668
-110.552651
-110.931426
-111.748436
-106.568390
-111.882347
-113.068760
-113.488771
-112.628179
-110.455836
-110.135501
-111.822841
-111.402635
-108.357144
-108.815997
-108.451263
-103.390080
-101.093110
-96.542140
-97.247117
-95.452512
-94.575527
-83.342308
-74.955166
-77.460959
-74.710801
-72.984472
-70.171695
-72.280626
-66.993589
-71.452965
-59.284380
-51.399578
-47.781811
-43.434089
-43.384806
-44.795400
-40.445050
-31.901233
-23.196182
-21.670257
-20.954456
-21.687889
-24.039816
-25.178850
-24.827139
-20.474145
-21.303675
-27.025891
-37.098732
-42.016403
-46.641438
-52.339086
-55.314256
-58.513880
-68.744087
-81.828859
-80.394044
-81.767093
-90.540437
-96.953443
-99.022030
-100.963189
-106.341346
-107.621089
-104.366121
-106.367049
-105.589217
-100.678507
-101.374130
-105.125356
-103.295286
-97.114549
-97.330439
-96.093514
-93.494695
-94.609628
-94.818015
-93.465780
-92.776931
-88.933338
-90.719559
-93.446035
-89.104808
-86.643152
-78.047923
-79.214364
-73.850742
-75.440149
-72.373986
-78.787346
-80.925581
-81.767981
-77.780276
-80.137286
-77.535704
-76.434403
-73.555531
-74.225078
-76.587078
-79.337493
-75.177332
-72.127443
-77.749968
-75.053305
-82.247982
-80.420723
-83.712245
-89.731318
-95.180339
-96.883341
-98.382758
-99.879310
-110.979184
-113.044376
-117.122499
-118.457113
-125.784747
-128.092341
-131.387779
-136.151237
-141.429555
-141.496036
-145.476366
-148.039934
-153.501993
-146.959602
-147.564932
-158.999893
-168.464134
-173.652986
-178.972513
-180.878606
-183.458732
-189.280329
-186.118854
-181.330255
-182.543644
-184.422154
-183.402018
-174.191841
-166.005364
-158.821606
-150.068247
-148.538014
-132.206544
-133.434337
-125.486170
-114.135479
-105.437758
-105.370310
-101.937208
-102.036917
-103.000742
-103.218667
-101.244785
-105.030270
-101.405641
-106.540857
-103.373294
-104.849478
-115.626039
-118.566872
-120.293331
-122.861745
-119.235146
-116.846661
-117.569109
-114.835987
-112.441166
-109.963750
-104.193474
-104.343558
-103.502438
-99.052279
-95.260668
-94.700231
-91.043672
-92.059177
-92.523850
-89.760470
-84.501460
-82.217233
-77.803365
-75.063635
-72.914383
-76.324440
-72.362688
-58.181080
-62.631659
-57.897839
-51.906167
-45.026582
-43.129919
-40.034938
-43.528325
-38.650456
-34.965776
-35.240610
-37.363943
-28.521840
-27.194912
-24.098312
-21.781669
-18.660680
-18.508399
-18.618723
-18.548807
-14.230603
-21.626827
-16.016460
-18.408247
-25.017727
-27.199392
-30.863935
-35.137321
-43.964485
-48.455810
-55.426124
-63.069084
-64.782021
-73.357467
-75.670904
-75.323309
-79.339379
-80.996589
-82.823862
-84.349514
-85.352261
-84.553068
-84.003297
-81.920086
-80.547826
-76.684372
-73.866696
-68.091882
-67.021163
-66.758507
-68.820780
-74.531186
-77.844465
-71.771475
-80.251686
-81.901325
-73.307527
-77.668555
-76.261996
-76.752812
-87.122575
-94.242722
-97.989309
-97.535613
-106.685537
-107.671796
-105.050360
-104.591439
-107.080400
-110.987121
-105.173219
-102.891729
-103.331392
-106.087851
-109.935252
-106.645663
-111.726380
-107.736992
-104.216336
-95.651114
-96.481969
-97.490544
-94.845870
-94.830484
-93.749958
-87.031108
-81.381530
-77.911765
-73.726251
-73.484915
-72.269548
-75.187561
-74.012704
-77.402945
-80.793443
-78.849834
-84.849592
-81.998688
-88.295975
-86.384625
-96.139071
-98.316113
-98.427283
-100.864971
-98.341938
-95.539811
-89.613693
-95.603418
-95.384977
-95.057495
-97.888049
-95.669252
-100.045154
-100.826585
-92.890091
-91.404837
-88.948619
-92.110868
-94.545834
-98.881580
-97.876067
-100.791986
-95.735319
-96.666753
-102.126558
-100.285674
-107.975532
-103.660653
-109.139167
-119.150352
-125.095370
-129.565597
-124.649271
-123.905490
-123.215243
-130.415179

Grass/Water - 8 pixels standard deviation motor noise

Trial 1

Time:  26054.431000  ms 
Normalized Position Data (in pixels from center of the road)
-20.861947
-35.955033
-48.066901
-45.110010
-55.414952
-58.163319
-53.224048
-65.909861
-52.189519
-54.280289
-62.802578
-59.344270
-62.045146
-72.580324
-63.757180
-52.652955
-59.063504
-61.243850
-59.092073
-73.282303
-76.811287
-71.863740
-71.670129
-72.349280
-68.681304
-86.788827
-80.123232
-67.565538
-75.252820
-84.610728
-73.695412
-82.432801
-97.670164
-96.161651
-104.962750
-123.753603
-134.553129
-121.527913
-125.005204
-125.761914
-128.366653
-120.504745
-127.587437
-124.102802
-116.697964
-131.778954
-136.799570
-140.748977
-141.336947
-124.728738
-128.869934
-131.546869
-132.712015
-128.896033
-132.113728
-129.217166
-141.405572
-140.717999
-138.344281
-125.597398
-121.018008
-117.000457
-112.940496
-98.761708
-100.684464
-88.570844
-78.127578
-74.858942
-56.590852
-65.021006
-64.387041
-56.157616
-45.289639
-42.372270
-40.400615
-38.632169
-51.604476
-53.089920
-64.905224
-63.158542
-56.257324
-68.272180
-84.316655
-90.605638
-100.455345
-105.614849
-109.200040
-122.303884
-119.638260
-122.444544
-133.109228
-135.334848
-151.251281
-170.831596
-177.316998
-180.814998
-188.154822
-184.529811
-167.126694
-161.371377
-157.141805
-150.826127
-135.735070
-135.572744
-124.476036
-121.480667
-108.619283
-100.566192
-101.195381
-94.640882
-87.036072
-98.609003
-76.701012
-68.445027
-57.021271
-51.595942
-53.901725
-55.042623
-61.392314
-67.644685
-62.268084
-64.054386
-55.911389
-52.721452
-61.933624
-69.032489
-63.504986
-61.015800
-60.006086
-49.154049
-57.513635
-47.310355
-55.288905
-55.568937
-46.752511
-51.588903
-47.797702
-53.359805
-52.070771
-54.859905
-48.391835
-40.923177
-39.909664
-51.344961
-53.159640
-57.231007
-54.613648
-55.363747
-56.991628
-47.179736
-59.880937
-52.821303
-48.612651
-35.168211
-35.739118
-28.750117
-5.120857
-4.213557
-7.753308
-16.478652
-18.416523
-24.070627
-17.877596
-26.108030
-19.798628
-18.343636
-19.008391
-5.223697
9.768728
1.702570
12.716787
9.121543
17.887828
5.133177
-5.576144
-1.334452
-5.200298
-8.529718
-13.864844
-12.443634
-9.025088
-13.936454
-19.572342
-18.405856
-31.104935
-28.503275
-23.827925
-33.955553
-36.853654
-51.029739
-49.752074
-48.559495
-50.485842
-47.527745
-44.284360
-45.782439
-42.773160
-39.569223
-34.435402
-49.049614
-55.063089
-55.331192
-48.855345
-55.891242
-62.483579
-61.569020
-87.451598
-108.729232
-123.428980
-130.375114
-127.203254
-126.049698
-126.811131
-125.083884
-121.093636
-138.403663
-145.951117
-150.371246
-152.991727
-169.423076
-160.367089
-146.336004
-140.056048
-146.939645
-150.936589
-149.355941
-138.649668
-138.784167
-122.490447
-121.990338
-114.929682
-105.139531
-99.991044
-92.682494
-72.917451
-61.683313
-57.173342
-54.156700
-51.159614
-45.150854
-33.326426
-22.421018
-26.956861
-46.942378
-51.229276
-56.936456
-47.723440
-68.641397
-54.263963
-66.239936
-53.244088
-76.702312
-91.118460
-101.953080
-117.823598
-132.962449
-152.025235
-165.742743
-156.533377
-147.570570
-160.280131
-169.324410
-171.446357
-180.242616
-173.811716
-170.725138
-157.929489
-164.161709
-159.273462
-142.523628
-144.981844
-139.173368
-140.306240
-131.942928
-119.641330
-97.611198
-93.172361
-84.030274
-82.079735
-59.910202
-57.033689
-65.202889
-64.409032
-66.546240
-58.767200
-64.813257
-52.917330
-63.614381
-61.700289
-57.295529
-71.658139
-75.839546
-68.762299
-64.507554
-72.107717
-79.943970
-97.214667
-104.345813
-102.764480
-109.941629
-118.527173
-112.645211
-120.328462
-125.721569
-131.603874
-142.774591
-145.123591
-141.238988
-144.587171
-146.528475
-155.148951
-158.236932
-156.175490
-136.443577
-129.670662
-130.809944
-120.268869
-113.745791
-117.418786
-119.647483
-113.227040
-111.140637
-105.448384
-98.140356
-91.135761
-75.298294
-61.228240
-48.063962
-62.607887
-49.556815
-51.896759
-54.984227
-52.529988
-59.799835
-61.939438
-67.131441
-67.712416
-75.545583
-76.584177
-82.385254
-101.773590
-109.737725
-121.728968
-131.806787
-131.098411
-135.639628
-130.320692
-123.602922
-111.879447
-106.949989
-92.558184
-88.863383
-89.771501
-102.461674
-102.525010
-91.950171
-76.040545
-86.175587
-95.393535
-85.794532
-92.267913
-83.575066
-84.481307
-87.728422
-79.433711
-78.910479
-82.587793
-90.583278
-78.330748
-85.134704
-78.376958
-78.796846
-61.799308
-67.936680
-64.644702
-58.988264
-58.851046
-64.544071
-66.109145
-81.578578
-81.459793
-80.840065
-94.303173
-97.322707
-100.449440
-105.460672
-104.605766
-127.645953
-145.845182
-139.117666
-150.809701
-159.260333
-162.165821
-162.391903
-172.071889
-179.296291
-174.910240
-161.659772
-157.335533
-150.106817
-150.304115
-155.902546
-145.044787
-143.585206
-137.488276
-135.410102
-140.696886
-128.914663
-124.595626
-122.309680
-123.808336
-126.344746
-142.334641
-130.416709
-126.928865
-131.401753
-128.033586
-124.807681
-112.115244
-118.615332
-104.268465
-105.960628
-103.763207
-109.636575
-119.360553
-112.301008
-111.292790
-116.951474
-128.617756
-111.000699
-113.001375
-121.656726
-120.690520
-130.195833
-122.235298
-108.621409
-103.961026
-90.030037
-84.889619
-89.659391
-81.965498
-83.018462
-105.766515
-99.292873
-92.743350
-83.444020
-84.860612
-83.632156
-89.835064
-94.467054
-101.072544
-106.230473
-103.091266
-103.951447
-93.781504
-101.761903
-98.199347
-94.653131
-86.360802
-89.708516
-97.712907
-92.125512
-98.316602
-96.995441
-89.821476
-87.365097
-93.928589
-81.688731
-73.847166
-59.711875
-46.403989
-26.233266
-29.530785
-29.264652
-29.341943
-18.858853
-10.254175
-12.466460
-7.599480
-2.300513
-1.253434
-5.977859
-1.612286
5.854928
4.241584
-20.843101
-22.122566
-37.038788
-51.909016
-45.567077
-38.343434
-46.089283
-41.765560
-51.666874
-56.102206
-63.009993
-66.702878
-82.152380
-75.872071
-79.912264
-81.337490
-80.501847
-91.953272
-84.660187
-88.954713
-71.801881
-77.618367
-101.709644
-91.337418
-82.911649
-91.776803
-83.980464
-86.599956
-87.097176
-89.306705
-83.431642
-90.553149
-101.096393
-107.098621
-114.366644
-116.458047
-110.522508
-111.277100
-101.930667
-94.967583
-85.608431
-79.786041
-73.866218
-68.822059
-81.098509
-81.478788
-91.454972
-79.803066
-80.312249
-88.236049
-99.320121
-108.798728
-101.115972
-106.394790
-113.089836
-120.216140
-118.621188
-119.051843

Trial 2

Time:  26886.848000  ms 
Normalized Position Data (in pixels from center of the road)
-99.824022
-90.166201
-84.538940
-89.706390
-86.671643
-88.729641
-87.924265
-92.251754
-94.088680
-98.812074
-88.766752
-70.058061
-77.186090
-85.995100
-93.703478
-86.125586
-75.552599
-64.096239
-57.243832
-59.688884
-61.086704
-63.928237
-56.036827
-57.193935
-50.492601
-47.012024
-55.361524
-48.849998
-46.039969
-40.371838
-42.721487
-41.811689
-33.643019
-26.723945
-10.067730
-7.266702
-3.827868
5.005835
0.302663
9.662455
7.363118
1.920381
-3.299597
-5.881874
-6.206260
-8.801308
-12.985250
-7.127745
0.184575
-19.262051
-19.489859
-24.972681
-33.092889
-39.459784
-35.162800
-24.623219
-20.193445
-17.655111
-25.421840
-44.640865
-44.480235
-55.889306
-59.638238
-46.170194
-39.901481
-39.998896
-46.897240
-60.836063
-78.590864
-81.882058
-83.434578
-93.801571
-106.179650
-115.030777
-112.348010
-121.562886
-122.661432
-121.817161
-127.335607
-127.226492
-126.897259
-131.618411
-121.468001
-122.660363
-117.632404
-117.849234
-95.652562
-83.028840
-79.552942
-86.964288
-81.959481
-70.597879
-63.913432
-63.101306
-60.734519
-69.870869
-66.376053
-50.960894
-55.652072
-38.197939
-25.679334
-31.264258
-31.412534
-28.255480
-29.570402
-28.829917
-24.348117
-25.206336
-25.920906
-27.419150
-27.144841
-29.578237
-34.400264
-38.209329
-25.623286
-29.051302
-28.891821
-22.057800
-27.409584
-31.783623
-34.980349
-61.156155
-50.827043
-57.646021
-71.361526
-70.827763
-85.751703
-75.423202
-68.603300
-68.853360
-52.788337
-51.866178
-62.709705
-58.234993
-58.441885
-46.723221
-52.323914
-49.496285
-63.722357
-63.933941
-78.357750
-75.172931
-73.532109
-53.445621
-56.256577
-55.680788
-48.363590
-44.652153
-57.175444
-62.931505
-55.900759
-41.510424
-53.536079
-46.941232
-34.353568
-28.564848
-33.296123
-28.146649
-34.166864
-26.082494
-37.523853
-28.353682
-22.941333
-22.126028
-25.732499
-45.949157
-54.810887
-71.937750
-88.807224
-90.632997
-95.932534
-101.541789
-117.437897
-118.997889
-120.860234
-122.377664
-136.493003
-129.958450
-139.759910
-138.035615
-135.438258
-131.622297
-143.389244
-129.785653
-119.885540
-113.764769
-111.324426
-94.971973
-100.713245
-97.731459
-93.751807
-90.878930
-92.390329
-94.413273
-89.041520
-88.067393
-99.312636
-98.060940
-107.904590
-107.893165
-114.876582
-118.117497
-99.504592
-101.859450
-102.824585
-100.172735
-100.792229
-104.542863
-92.145064
-91.599848
-98.004000
-94.135335
-93.415738
-94.304487
-97.129666
-91.534802
-83.326905
-91.174823
-95.902810
-96.963531
-99.476926
-99.527793
-102.329055
-95.583312
-92.380215
-103.945973
-118.138303
-123.480497
-148.858785
-156.036223
-176.601501
-168.030721
-157.795874
-161.329048
-159.125758
-159.293268
-168.651087
-172.293740
-169.273100
-167.078733
-175.021552
-185.590281
-185.313038
-175.027885
-192.338609
-177.789220
-168.777375
-179.842667
-181.517171
-180.028115
-170.797436
-169.074013
-160.292162
-157.200478
-148.732151
-137.353427
-132.409618
-119.621748
-121.981568
-118.223627
-111.677530
-98.700577
-89.468621
-79.620114
-71.502095
-58.630176
-71.199947
-57.271403
-49.327308
-47.204503
-38.375947
-35.121320
-30.549593
-42.909236
-36.696014
-37.735922
-41.902902
-37.794848
-34.485552
-37.738496
-40.612500
-41.431813
-39.216166
-52.242195
-44.427061
-51.305427
-46.541982
-41.471296
-28.802989
-22.429970
-17.830986
-15.567573
-7.754138
-0.952412
8.101976
-3.058266
9.869213
6.177113
1.484523
-0.305719
6.169635
10.327811
6.298037
-2.886905
3.965559
5.124662
-2.217267
0.574208
8.867930
6.332609
1.557932
-1.449603
7.367941
7.387644
1.943439
-12.772012
-13.855227
-13.555702
-22.300643
-27.408396
-39.934680
-30.179131
-32.950763
-29.538072
-31.051525
-34.964396
-43.742275
-49.141022
-48.984157
-58.018908
-77.634095
-71.185667
-63.122442
-71.055730
-75.911088
-76.506861
-78.467324
-77.933055
-79.843707
-77.853258
-86.711758
-97.783605
-96.170774
-100.132654
-101.841533
-103.598120
-95.956113
-88.504670
-108.583228
-115.280609
-112.848503
-102.991938
-108.062432
-107.858832
-104.011139
-111.135785
-104.227587
-118.179058
-133.418076
-143.114658
-136.821397
-135.715354
-150.738822
-156.583898
-174.180574
-168.804032
-161.056100
-165.748286
-154.019027
-144.119055
-137.349621
-139.768855
-145.809178
-143.136199
-146.134915
-130.412855
-135.849454
-134.889799
-138.798564
-132.005140
-117.104774
-99.855535
-95.054106
-85.772493
-63.222632
-71.873595
-65.882469
-55.458548
-42.958682
-28.561225
-4.509045
-15.323902
-20.630396
-5.667423
-13.662927
4.612661
20.255810
23.947418
17.370127
19.891833
4.918202
7.549081
9.070133
-1.070917
-5.415491
-8.898177
-21.165853
-13.900415
-11.280319
-13.538880
-6.438775
9.584666
-7.445025
-8.868298
-10.766053
-4.274730
-11.080605
-17.598013
-20.434310
-36.181442
-37.016837
-36.095427
-37.715092
-27.470250
-41.303891
-38.597878
-52.504918
-58.783513
-69.919233
-75.491706
-81.645614
-86.495241
-104.710659
-97.076410
-112.132866
-131.970020
-128.102873
-143.878853
-140.026574
-151.238690
-140.687958
-144.173871
-149.415405
-163.033536
-159.553742
-162.775405
-154.843955
-156.152025
-139.736761
-131.726882
-135.900875
-119.786986
-118.360916
-119.544054
-110.370847
-112.916597
-114.667054
-108.128955
-114.412262
-106.819429
-100.298749
-110.067939
-117.662673
-133.364570
-121.038806
-119.227941
-113.048399
-105.246155
-109.489381
-113.139364
-111.313333
-119.389219
-123.042846
-114.812390
-103.754907
-109.239695
-108.969732
-119.778730
-125.934589
-125.345199
-111.812828
-109.653923
-107.790808
-113.500050
-110.693438
-119.657003
-122.112793
-134.995392
-131.568357
-132.689504
-131.786739
-127.969995
-122.478379
-123.739108
-131.569249
-131.708450
-120.706285
-125.736171
-121.264600
-125.264041
-124.941370
-122.098638
-100.935505
-102.298672
-103.291553
-96.756928
-91.151126
-97.170451
-99.858270
-85.031301
-74.640085
-54.465258
-57.889349
-54.166845
-58.628264
-48.987251
-61.123917
-74.293503
-68.156171
-88.011227
-89.655419
-81.449775
-89.154628
-89.168375
-84.737405
-84.825012
-82.404912
-78.271031
-69.892239
-79.748891
-75.171703
-79.558291
-82.425214
-84.318651
-82.741247
-97.625794
-84.930398
-95.645254
-100.207366
-90.835257
-81.515480
-88.827237
-101.092182
-87.223462
-89.877178
-101.413513
-93.904593
-92.895810
-97.975598
-88.463646
-77.444157
-75.313428
-71.369083
-64.426715
-63.323566
-67.076396
-55.413754

Grass/Water - 12 pixels standard deviation motor noise

Trial 1

Time:  35783.985000  ms 
Normalized Position Data (in pixels from center of the road)
-123.268335
-117.263920
-110.510876
-104.978602
-93.587844
-85.000697
-84.816551
-83.225395
-68.161144
-74.537251
-86.251484
-64.605557
-41.669349
-43.618372
-48.112021
-48.828426
-32.375000
-16.223992
-10.539228
-1.983548
-0.974067
-5.933818
4.633663
-0.525812
26.121555
31.086193
55.121329
38.504029
59.137247
69.506580
75.377523
54.679295
52.002746
59.774543
61.128781
65.553502
50.919149
24.543458
10.464393
-7.172324
-29.116418
-35.712890
-64.126838
-69.928911
-75.741911
-77.923990
-85.584617
-100.759525
-96.813651
-119.765113
-115.476928
-104.624441
-85.292353
-98.725248
-109.253188
-135.279816
-144.782548
-121.509822
-117.052297
-120.166037
-110.161701
-113.644855
-115.334793
-114.349100
-112.482508
-111.422681
-95.396422
-97.643371
-95.068940
-122.272935
-129.656237
-120.438925
-104.025883
-87.911650
-94.082612
-98.113498
-71.710424
-54.017175
-51.564683
-42.572951
-35.423818
-16.241185
-9.121657
-14.971588
-29.053375
-18.575776
-32.344308
-37.572701
-25.050704
-21.542659
-30.890825
-44.598322
-59.917437
-84.571845
-96.207840
-92.859588
-95.951580
-94.227021
-136.591897
-141.468126
-150.468605
-162.958485
-161.182782
-167.161143
-167.919702
-174.133084
-157.730171
-151.113654
-149.980703
-142.014488
-142.152836
-128.468961
-125.666323
-131.304897
-133.768543
-128.067795
-122.652417
-124.052970
-141.883788
-153.100882
-149.547584
-172.338149
-170.688247
-181.030124
-176.386625
-170.892923
-175.426767
-176.175670
-157.599785
-172.043664
-166.086264
-145.068320
-149.732836
-134.116575
-110.604621
-108.327986
-119.480196
-106.129248
-86.802798
-65.743988
-39.655293
-30.691736
-32.915886
-40.605973
-40.025748
-51.350380
-49.981591
-45.038127
-55.057511
-50.670454
-45.485019
-44.507950
-48.155499
-49.789487
-32.751561
-15.074667
-10.728141
0.820421
-17.456008
-7.903002
-12.082609
-7.208133
-21.102884
-21.922996
-11.129510
-22.316431
-41.329025
-55.957524
-59.361332
-64.324847
-78.235778
-73.813544
-77.920129
-77.634341
-74.505023
-63.513377
-32.567461
-32.098605
-35.654869
-37.760205
-35.883096
-36.249859
-23.417213
-12.752842
-3.247275
2.819252
22.006018
26.008428
21.595409
34.278505
77.480788
72.212353
80.577628
78.917768
75.506486
98.844798
108.933893
106.986298
97.050727
92.516671
91.749615
65.667452
60.309555
59.057138
54.919790
30.946539
17.700159
30.835338
7.614677
2.931581
32.654128
30.685613
6.785044
-0.427104
-11.943229
-29.575275
-47.946416
-57.623985
-77.651765
-88.845838
-100.438040
-116.658778
-128.728991
-145.404850
-168.160764
-137.868822
-144.705533
-130.296498
-107.111628
-93.362710
-81.182123
-77.565022
-47.107576
-47.135535
-63.833948
-71.565370
-75.385578
-65.971562
-66.146697
-77.238979
-63.127759
-61.355093
-66.771414
-55.006116
-43.862975
-50.945768
-67.251370
-77.560321
-74.908976
-51.242912
-34.940868
-31.002952
-12.690419
-24.362429
-32.468976
-14.470351
-31.584742
-54.818454
-72.950720
-54.563117
-50.111137
-51.837924
-53.739614
-36.958645
-49.598893
-48.141293
-48.172624
-46.285317
-54.260593
-72.739542
-70.445004
-47.990120
-62.159859
-77.517465
-72.941464
-67.270710
-57.750627
-32.382376
-38.317792
-51.866064
-57.297630
-60.418722
-58.572666
-61.329137
-63.306628
-56.380931
-45.219059
-44.697153
-47.312564
-35.672908
-25.631564
-26.036789
-23.244744
-12.281521
-10.502219
-25.157153
-32.238877
-32.424642
-22.332271
-33.491099
-34.855678
-16.352925
-5.390158
-9.176898
-2.697037
-8.936586
-12.642589
-11.292830
-14.906754
-5.497791
-8.582061
-6.915853
19.055088
-0.747550
-3.282177
-27.803770
-20.459521
-56.077345
-60.759724
-67.447002
-80.256796
-91.895044
-96.007427
-94.739911
-102.226472
-123.469159
-127.228078
-155.106931
-175.142611
-207.995955
-220.105611
-209.225227
-227.231622
-242.765978
-232.310931
-226.539507
-201.258715
-188.372332
-198.695055
-189.628466
-182.639880
-169.504321
-151.833636
-135.900622
-113.117510
-97.568572
-100.662536
-92.247771
-87.888180
-77.304134
-83.002651
-74.318471
-51.503286
-23.032460
-13.497059
11.212314
0.725925
-27.566149
-31.341971
-18.945456
-33.061080
-30.033950
-34.302396
-27.472021
-35.465185
-29.771374
-30.071062
-31.267819
-13.842465
-18.895337
-7.558175
-12.806963
12.199268
20.968067
18.877415
17.067778
14.753812
23.650418
25.484096
11.195516
1.988776
19.544415
16.752078
3.339729
-7.942757
8.858290
-8.440788
-5.510831
-18.411229
-21.715839
-49.722697
-60.015242
-63.670047
-42.324778
-57.017067
-44.587067
-52.187674
-29.280584
-35.232978
-22.196704
-12.509869
-21.446555
-39.348074
-52.742950
-31.676376
-18.874270
-20.823938
-34.647465
-49.675078
-71.945720
-59.952772
-71.354493
-63.787376
-87.075914
-96.048457
-113.301775
-119.499346
-125.104892
-142.068502
-146.008361
-172.360688
-202.143432
-213.344462
-220.160560
-233.700178
-246.017138
-242.503283
-257.162539
-258.251009
-248.733355
-227.101000
-245.154101
-248.392779
-254.370318
-243.312243
-226.640185
-200.246294
-194.521349
-182.430529
-167.008562
-147.071892
-159.669762
-150.752984
-147.575707
-144.063164
-131.758823
-133.888401
-118.365910
-126.979179
-131.801750
-160.658287
-146.015953
-151.087974
-145.258521
-159.375464
-147.411445
-135.858803
-131.365325
-126.040175
-113.662978
-116.667262
-120.718879
-127.336005
-136.669455
-142.059154
-153.349986
-151.928366
-139.096057
-127.405749
-108.343081
-104.428506
-98.729929
-103.723366
-96.520362
-71.038645
-54.865163
-61.106062
-48.425631
-40.146404
-48.538648
-40.991557
-41.561865
-41.312018
-45.611803
-39.136666
-45.639145
-49.628562
-58.032257
-50.156101
-36.096756
-41.995817
-69.125787
-70.296156
-71.159232
-61.700058
-70.581825
-57.481228
-41.509888
-39.691297
-51.652099
-57.221858
-51.815193
-46.790405
-28.566012
-33.405417
-19.610880
-15.459129
-12.352194
-9.432275
0.585794
13.326653
-23.493725
-24.113920
-24.033270
-33.304260
-33.191082
-19.380785
-22.166369
-13.027344
-2.106820
-1.614478
-4.018760
4.725456
-9.091448
-15.657547
-2.434219
-2.438578
15.887503
21.425662
22.876635
5.198588
28.548479
33.553869
33.118957
37.366514
15.530777
25.015051
19.957311
19.617695
2.647767
-5.022985
-0.107344
-9.400189
-30.706689
-49.194832
-35.719890
-43.053710
-80.103190
-71.797306
-76.576733
-80.299020
-88.295785
-75.930389
-111.568150
-126.927409
-128.401009
-114.396991
-99.981660
-81.877568
-90.318197
-89.913979
-80.358171
-91.931312
-83.272460
-79.092023
-88.534363
-85.114681
-89.335565
-131.085035
-127.742927
-128.297341
-107.155222
-105.078469
-111.123292
-112.526186
-125.189429
-120.397256
-116.372175
-110.057877
-106.314891
-122.096296
-116.316910
-134.892140
-125.751363
-113.374502
-104.337974
-107.078236
-81.503250
-89.060983
-91.176818
-90.999103
-84.505589
-89.749284
-70.014431
-54.677524
-61.507087
-50.007966
-68.018671
-55.435591
-25.190946
-20.753882
-14.511637
-6.520271
2.522431
-4.813370
-22.684870
-18.491879
-25.178154
-14.756725
-38.517479
-40.003658
-49.142112
-70.770883
-86.488207
-67.592944
-63.652993
-61.743703
-71.640556
-71.824539
-68.857694
-54.090013
-82.247535
-96.542007
-82.009638
-88.956286
-72.634083
-62.034711
-56.551597
-55.467369
-44.905277
-46.597532
-45.178589
-35.967075
-50.620614
-48.033955
-31.958302
-31.007355
-28.588006
-37.799464
-33.672109
-43.184772
-24.709225
-7.068865
-10.989447
6.230888
2.649699
9.310548
4.591329
-16.001228
2.836846
-26.523521
-13.250589
-24.411298
-30.796586
-41.027228
-36.364803
-41.458712
-51.765114
-72.750121
-100.812336
-100.704767
-98.162261
-112.184131
-117.879675
-111.173226
-97.096810
-94.786064
-104.292882
-117.054322
-125.090392
-119.341484
-128.375508
-148.488070
-149.002999
-159.271800
-174.183704
-171.045988
-183.146097
-166.565674
-169.496517
-167.136467
-147.919660
-145.330876
-158.225433
-149.962777
-132.436909
-134.029258
-130.387409
-139.799239
-130.391264
-123.646784
-89.940057
-92.941274
-104.739621
-93.136864
-85.025784
-72.332117
-74.351653
-77.794757
-74.090044
-64.443066
-63.097070
-65.527746
-57.335540
-45.824337
-58.692035
-35.833093
-49.079790
-40.490871
-27.229546
-26.154911
-6.316465
-0.302812
-6.265263
-0.969060
-0.833080
-8.150541
13.435272
33.069065
19.151219
10.506651
17.368744
17.373613
23.733433
18.810341
4.003836
12.220673
-1.887904
-7.910200
9.523247
10.587622
12.701915
2.667748
4.032802
5.259282
-13.673275
-37.642113

Trial 2

Time:  45382.559000  ms 
Normalized Position Data (in pixels from center of the road)
-89.812770
-85.740540
-85.149241
-52.454093
-40.599911
-30.521949
-29.563144
-7.105983
1.417183
2.891505
0.285048
10.255618
13.792657
35.779944
19.568313
1.284008
-19.385351
8.405630
32.574556
29.353825
24.126650
1.109798
6.916455
-24.340756
-33.185213
-45.257050
-55.012476
-44.818344
-78.883245
-93.531729
-104.256240
-114.981712
-110.927905
-93.462554
-94.653056
-96.594844
-92.280564
-86.187733
-107.359871
-103.528491
-103.512801
-94.724436
-97.987513
-114.811313
-131.567446
-161.360297
-173.829086
-182.393675
-180.783207
-182.832966
-199.917127
-198.075162
-197.485056
-220.053766
-231.661707
-227.327539
-231.870142
-245.749719
-255.561670
-254.200220
-247.311609
-240.675806
-227.825464
-228.308618
-227.887110
-210.463464
-209.732874
-209.664521
-208.238739
-204.115876
-211.272248
-192.477448
-182.139740
-179.526581
-192.441132
-210.041840
-198.790619
-200.722809
-182.092499
-170.112256
-176.215588
-167.073865
-162.117322
-137.585522
-142.767179
-120.462309
-124.766691
-79.385089
-61.229449
-52.240741
-40.392680
-39.190654
-23.640355
-28.357091
-13.567871
-1.115051
-10.711971
-1.143698
-14.650656
-14.857558
-11.349319
2.681605
5.716773
10.320289
23.321861
40.722395
31.809367
46.710185
52.842237
57.407861
54.705396
45.272868
70.859904
82.605823
93.998084
96.718818
97.004598
107.886552
94.138912
100.762595
97.307956
77.739839
73.965811
63.925673
52.750150
52.418550
41.406340
10.757141
9.961280
-18.337577
-26.515221
-23.186437
-38.109572
-67.401482
-93.956613
-104.703780
-104.085405
-127.097605
-137.875396
-159.774279
-159.996994
-178.279066
-172.952374
-167.911686
-138.918187
-144.284421
-144.182370
-152.063585
-164.247786
-141.283791
-132.811407
-139.077637
-159.806966
-154.837812
-159.714493
-143.363211
-159.413293
-157.185838
-139.345328
-134.893893
-142.504317
-155.903887
-161.420600
-161.317266
-153.510381
-161.268237
-138.224177
-121.154154
-113.416927
-108.855627
-104.419843
-93.596554
-92.658404
-101.881309
-112.634471
-99.499277
-111.431568
-122.479890
-130.454365
-131.936872
-121.544470
-108.987362
-102.220386
-95.870145
-91.123551
-71.514032
-87.947983
-103.690625
-104.274299
-104.316054
-99.166025
-107.322602
-100.586664
-87.831906
-83.370071
-83.763638
-89.539619
-90.594966
-88.759487
-69.005999
-88.305914
-93.230436
-111.356325
-107.800804
-123.283911
-125.885746
-123.819685
-124.812265
-151.681209
-162.495492
-143.949120
-139.036286
-136.330296
-153.392752
-156.740643
-174.389390
-173.993074
-161.716364
-159.945430
-174.284294
-160.881459
-162.722564
-171.743997
-173.408684
-188.162774
-192.914753
-180.988558
-179.800148
-184.730245
-196.404007
-185.398811
-176.375376
-181.670745
-172.238760
-144.929515
-140.497968
-129.136247
-118.979057
-117.519492
-115.293996
-111.952906
-117.604119
-98.069762
-106.277819
-82.897122
-99.500981
-111.464840
-110.598537
-134.797353
-168.450561
-177.742666
-188.378266
-228.480210
-242.746738
-245.213108
-249.268711
-225.311253
-231.588108
-260.760410
-261.280735
-275.977329
-272.251255
-267.185642
-293.457615
-297.704136
-287.475254
-276.468479
-287.943516
-298.222752
-298.121616
-302.068455
-283.287266
-269.595554
-224.072788
-237.690098
-223.964447
-214.829560
-204.055695
-171.530152
-162.728089
-149.624207
-116.395935
-117.987854
-112.128296
-106.231930
-121.437680
-106.297757
-92.555233
-95.361372
-105.242751
-114.434920
-98.195660
-118.076550
-97.817579
-86.112776
-107.062508
-113.681740
-133.487292
-125.323595
-144.468813
-155.865676
-167.690505
-167.251844
-180.274557
-171.995908
-180.990018
-182.676355
-186.204898
-176.619430
-167.327168
-172.731363
-178.129673
-178.965601
-164.300784
-167.082142
-171.024084
-152.372326
-159.443786
-149.100941
-160.605440
-150.208254
-169.817048
-169.758134
-148.239513
-151.973101
-137.264233
-117.829141
-110.714236
-108.004131
-102.996324
-92.178475
-64.191901
-55.555263
-59.028836
-54.267853
-57.767266
-45.774586
-69.757626
-70.258049
-67.921323
-50.800667
-66.598914
-60.937261
-67.873247
-63.302354
-89.295739
-87.184259
-79.787208
-79.426101
-85.188370
-89.046170
-104.923289
-102.479288
-130.802536
-128.222334
-132.828820
-120.823213
-125.021081
-124.154875
-111.444082
-102.139483
-97.964636
-106.209598
-106.219164
-124.317699
-114.042976
-114.351771
-88.411335
-73.213073
-70.406073
-64.333290
-61.354285
-59.338198
-49.941906
-45.401729
-50.886717
-35.869814
-38.417979
-41.385252
-28.814912
-31.817528
-35.743148
-21.059930
-6.566232
-5.876936
-23.465163
-22.866215
-35.992405
-21.635323
0.863282
-10.366057
3.383965
-0.705764
2.856104
9.174478
-2.602590
-24.547587
-40.618344
-33.882119
-34.130068
-27.109901
-9.150947
4.569474
4.071833
11.949503
11.254372
24.546465
21.222448
21.713745
13.429896
12.273536
11.715931
19.251692
27.230173
37.227720
20.669748
15.697030
22.585352
34.577844
39.963776
44.776859
53.140333
54.057005
32.213674
28.508668
11.362191
8.177166
-3.833331
3.692142
-13.457720
-33.228381
-43.752312
-40.451219
-50.168671
-66.078962
-52.407430
-51.567591
-76.622927
-105.810458
-115.418893
-111.022695
-109.685210
-128.180099
-120.966336
-117.663404
-116.973231
-126.134257
-129.984424
-153.673553
-167.099610
-187.822211
-199.187955
-218.097286
-236.773346
-240.841052
-251.145068
-259.085864
-264.230273
-271.919177
-276.119861
-282.949451
-265.752734
-229.928638
-232.028064
-204.955432
-213.871692
-211.748279
-206.853015
-188.323474
-160.264299
-144.200578
-144.560991
-117.632280
-91.205034
-74.189287
-62.295735
-46.348957
-36.799336
-33.784564
-28.452227
-19.919207
3.525782
9.372645
35.410670
41.841457
48.709407
69.918845
73.654532
58.874501
53.605406
52.154265
77.329157
97.296716
98.405196
82.258459
71.171088
64.777716
76.860558
74.301853
75.636001
76.392215
57.710151
48.066443
47.416171
41.118040
42.391114
8.660174
-8.969480
-16.119461
-24.273793
-41.937748
-36.274801
-32.514650
-51.382905
-49.460522
-59.263819
-73.984593
-73.191664
-83.969084
-101.314647
-101.763898
-115.229784
-130.716436
-141.546188
-147.835182
-163.209692
-164.771694
-165.125869
-177.004042
-188.187769
-178.236192
-208.952843
-223.053694
-238.317488
-216.300886
-230.656416
-254.849226
-264.338667
-260.773786
-255.668562
-246.652937
-248.393293
-238.818159
-243.098493
-247.004011
-243.445417
-258.993177
-264.005690
-246.894361
-254.752455
-252.947279
-254.391981
-244.910353
-243.373976
-227.690626
-226.051405
-219.426588
-231.341200
-198.068800
-207.363783
-211.512648
-229.396254
-254.906996
-248.596144
-225.489698
-222.523024
-205.199049
-214.131727
-221.503126
-206.844139
-196.702599
-203.590477
-175.631432
-190.453514
-198.081017
-195.491417
-183.604881
-198.697221
-182.988481
-163.014238
-158.804869
-131.411498
-132.974425
-117.562779
-118.655430
-126.042305
-92.280403
-88.042830
-58.394331
-45.902004
-49.242763
-43.635091
-27.256623
10.265472
12.615691
-2.277463
0.345523
-16.384912
-15.560510
12.483578
22.387417
2.827823
2.545097
-10.560284
-18.022138
-17.555405
-43.236131
-58.153132
-47.685502
-74.981071
-97.030933
-102.587656
-79.955383
-93.192041
-87.681119
-105.894117
-134.219896
-134.429578
-149.036376
-152.738860
-153.069467
-144.017156
-135.352966
-136.505929
-128.695241
-109.053601
-97.941896
-95.078840
-80.912841
-64.094587
-65.842819
-68.407484
-69.659327
-64.592181
-23.724548
-27.966002
-28.500646
-44.313185
-50.208877
-48.843387
-35.419337
-53.463341
-54.142042
-51.930000
-61.980098
-81.957556
-103.402947
-109.765099
-110.005291
-79.774441
-89.511073
-77.837034
-81.801054
-78.572543
-70.036182
-56.960745
-53.191791
-50.563007
-52.409877
-35.437078
-42.295525
-43.391751
-37.660973
-34.557818
-16.990404
-23.647161
-19.179213
-32.023382
-57.927690
-60.104701
-48.036384
-39.676391
-46.183449
-45.464622
-27.672340
-40.262255
-45.208829
-54.903581
-48.750844
-37.408981
-4.125182
-2.017636
12.013647
28.740054
25.379991
32.877026
26.466960
7.849647
3.911402
11.519187
0.486121
6.212437
13.636818
4.615246
4.211158
3.675069
-8.530902
-17.772088
-16.370302
-22.372701
-37.665309
-32.755548
-31.315697
-34.973207
-58.372312
-70.924576
-76.252832
-77.379040
-93.910069
-97.713406
-93.707685
-87.004765
-85.293109
-87.985662
-84.160422
-86.350061
-94.684561
-122.038999
-140.367902
-114.991206
-128.667059
-121.422736
-124.693190
-130.969708
-138.026506
-150.367242
-127.422145
-118.843032
-110.199516
-127.597611
-158.063481
-143.409326
-154.206744
-144.369381
-133.921340
-124.687639
-119.719917
-124.861256
-127.856962
-145.023870
-148.550828
-147.000340
-145.176609
-170.938403
-176.152548
-162.177507
-166.021219
-172.214662
-168.471171
-161.187010
-136.433411
-144.750971
-155.155042
-155.984706
-152.155669
-136.854175
-143.417955
-129.319328
-119.049822
-102.470738
-106.387153
-95.246510
-86.079102
-74.574374
-61.546058
-60.254921
-51.500969
-68.674972
-67.658904
-60.388651
-75.758192
-71.486710
-79.255640
-87.907884
-119.430409
-116.074638
-99.829662
-84.126409
-68.474904
-60.999300
-87.608807
-98.779463
-111.814359
-115.558491
-133.205745
-128.904887
-140.623146
-170.495254
-165.212086
-167.245075
-176.673849
-185.148411
-184.949282
-185.207088
-178.431250
-163.515105
-163.364907
-144.628394
-128.251666
-158.547007
-151.997573
-139.429515
-129.039134
-129.087840
-132.352770
-133.111409
-148.354872
-152.826464
-140.449483
-142.353582
-150.600762
-152.318959
-155.489921
-130.608381
-115.183746
-101.075944
-60.629301
-58.651642
-55.115992
-73.951191
-72.975619
-67.453401
-51.804775
-39.768907
-11.122360
-11.310576
-32.390987
-37.979613
-23.694457
-6.857556
5.392626
-6.895190
4.784643
7.446501
13.973126
15.067100
7.282043
-1.121550
-21.455548
-32.994024
-30.691997
-41.698732
-51.654279
-63.241496
-76.791380
-79.592968
-98.842337
-90.516412
-77.268948
-74.551152
-63.417830
-60.675956
-58.120728
-67.193564
-75.146824
-86.787036
-84.232828
-92.677824
-93.662325
-101.918128
-105.236968
-113.174880
-113.281663
-105.710803
-126.791765
-149.282259
-158.337450
-159.506654
-176.167925
-183.955858
-196.159475
-205.993798
-197.543895
-186.966254
-169.052686
-154.398214
-142.756602
-161.750069
-164.613382
-133.959985
-120.131928
-120.566494
-126.580944
-150.866975
-152.689791
-150.817479
-132.154427
-136.303262
-126.081078
-107.608539
-95.835266
-87.899011
-82.636819
-92.731704
-92.969801
-83.187239
-71.262142
-72.637663
-63.653942
-61.164869
-59.979690
-36.881171
-28.587382
-10.257729
-27.927313
-35.530512
-22.691208
-36.318507
-50.126588
-62.598950
-50.978631
-53.360336
-62.475992
-63.296024
-61.869292
-56.911723
-47.632553
-62.804600
-85.599087
-94.666032
-93.956174
-94.297106
-75.952378
-64.821000
-70.982041
-45.992086
-45.619299
-66.056729
-68.289219
-69.627663
-70.112150
-62.799138
-51.194441
-44.827235
-56.061491

Water/Water - 0 pixels standard deviation motor noise

Trial 1

Time:  25758.215000  ms 
Normalized Position Data (in pixels from center of the road)
105.504638
111.068045
112.540314
114.114764
117.474231
123.427338
124.798188
125.707537
132.108951
132.160073
131.462320
131.919989
132.222144
128.929608
126.702857
121.810967
116.982448
112.635501
106.474574
100.373704
95.692649
89.744458
84.329204
80.726472
77.088695
74.867013
74.719389
76.385455
77.666571
79.845898
82.245943
85.995882
89.157968
92.120962
96.326378
100.935132
104.345257
108.127930
109.887041
110.650469
111.793277
112.270212
110.054234
109.602374
108.848981
106.354396
105.507116
104.607289
103.203228
102.785755
102.575949
102.839615
104.001820
104.734506
105.471632
106.573149
108.309272
108.658254
109.637795
111.666874
112.114865
113.512401
114.457880
117.852322
119.949826
121.114470
124.725718
126.583975
127.135660
129.505005
130.484235
130.294879
130.086291
133.058558
132.569475
131.953455
133.108566
133.299650
132.142744
132.363071
131.892682
130.030371
127.967128
127.876152
125.296502
122.554945
120.712087
117.981475
114.526721
112.150357
109.176816
106.242496
104.448560
102.352216
100.334394
99.117151
97.941026
97.066714
96.891423
97.267621
97.567423
97.989996
98.478887
99.108832
99.848451
100.480011
101.406493
102.668809
103.509674
104.409597
105.797784
106.465314
107.943315
108.470275
108.855142
110.031180
109.404334
109.052180
109.713693
108.118491
107.275824
107.647262
107.995043
105.735190
104.730849
102.535185
103.218059
102.729623
104.069276
103.416214
103.750128
105.881041
108.147926
106.640909
109.160701
111.902550
111.008630
114.016811
117.000861
115.806877
118.396369
120.937095
119.045758
121.265350
123.298019
124.773072
120.979501
120.844028
119.971390
117.575444
113.569847
112.179902
110.427331
109.390204
107.522077
106.557651
105.651928
104.062059
102.803403
101.331912
100.029487
100.389529
99.880804
99.448345
101.332045
100.953324
100.487236
99.977047
102.564298
102.499703
102.564959
103.868905
106.382011
106.237680
109.477887
109.059602
108.600521
109.469791
111.405517
110.982120
111.625346
112.739576
111.463346
111.000881
109.341255
109.000003
108.282549
106.560341
104.893479
104.831979
103.412577
102.284028
102.060094
101.855843
101.506362
101.502386
102.146789
102.685111
103.631592
104.538561
105.326482
105.850479
105.834591
105.103933
104.378871
103.212881
101.016794
99.460817
97.698335
95.239692
94.007147
93.083621
92.341903
92.302410
92.619630
93.307624
94.927664
96.304372
97.959184
99.815530
103.045783
105.258196
107.354500
110.443475
112.342541
113.970663
115.500200
117.844486
119.325461
120.743425
122.717769
124.009412
125.274840
126.715507
127.913816
129.195520
130.569599
131.867107
132.938759
133.896356
134.108851
134.704816
135.169322
135.086805
134.278973
134.126904
133.403023
133.113137
131.336609
130.216749
129.710363
129.201457
125.787508
124.993054
123.870778
121.642522
117.816929
116.228768
114.316121
113.325155
111.346832
110.627424
109.369005
108.243846
106.160197
104.999095
104.115444
103.360770
102.233568
101.797703
101.455968
101.209161
101.008352
100.913701
101.081347
101.809360
102.583841
103.924117
105.466489
108.388219
110.312440
111.900778
113.970955
114.788895
115.478820
115.780247
115.979222
115.727915
115.176587
113.918439
112.776865
110.871050
109.638790
108.532057
107.698675
106.716953
106.305155
106.333430
106.680958
106.678756
107.351443
108.209047
108.986617
110.385236
112.126614
114.157766
115.633071
118.138204
120.487440
121.433982
122.927588
123.931920
124.164837
123.955589
123.811994
123.115506
122.388784
121.099656
120.343374
119.505808
118.397335
117.609804
116.639436
116.023523
115.824962
115.418769
115.092000
115.532696
115.530280
114.811640
113.884019
113.994670
112.826252
111.555842
111.380493
109.789656
108.104450
106.990617
105.498615
103.470162
102.131570
100.042191
98.354710
97.029012
95.124863
93.959582
93.196623
91.976988
91.916381
92.072526
92.066168
93.927510
94.656912
96.002581
96.914183
99.276238
100.613692
101.555002
102.643351
105.126563
106.165466
107.225243
108.977637
109.287099
109.139265
108.846228
108.094132
107.004631
106.049150
104.708430
103.343188
102.084114
100.395221
98.686402
96.650035
95.267331
93.731691
92.095329
91.085166
90.023216
89.142971
88.631473
88.432590
88.368798
88.577061
89.182501
89.679153
90.329675
91.272370
92.697604
93.835759
95.372884
97.300280
98.789801
100.783267
102.886382
105.077779
106.797680
109.274118
111.854055
113.222429
116.048604
119.045861
120.337514
123.759553
127.531158
129.330711
133.690383
138.333844
141.362817
144.935852
149.971343
153.063991
158.254842
160.969629
163.040772
167.510703
170.744992
166.986886
167.227377
166.015271
163.515926
155.351166
151.346552
146.737967
141.700466
135.009407
131.093905
127.709210
123.827327
120.807041
118.781210
117.082237
114.997986
114.665068
113.253269
114.952234
115.755350
114.552370
116.244713
116.439694
114.250389
115.668759
113.463799
113.753855
111.320937
112.392812
111.874296
108.303820
107.969593
106.566244
102.228495
97.771355
99.240106
94.386045
89.592170
91.036814
86.515182
82.258946
81.085463
81.253300
78.351156
78.407237
76.211366
77.990448
76.181232
76.666362
75.064032
76.819400
77.386969
76.195937
77.334170
77.245714
75.814690
75.247515
74.037425
71.926378
69.744938
66.498724
63.544587
60.522766
54.870919
51.276714
47.755045
43.688837
37.008354
33.457622
29.315674
23.487836
20.900257
20.216127
17.793035
19.216820
20.183448
22.106786
24.397227
28.067834
31.368257
34.957710
39.839628
44.007002
47.721459
51.255212
55.426901
58.052436
60.483468
63.592561
65.882717
68.454622
71.227625
73.386871
76.524038
78.744148
80.923799
84.169811
85.842359
87.695401
90.675397
91.599588
93.168200
96.044548
96.095949
95.722612
100.500321

Trial 2

Time:  25614.861000  ms 
Normalized Position Data (in pixels from center of the road)
82.575505
83.298478
84.398506
85.939070
88.631919
90.417092
92.491609
95.863696
97.797774
99.521427
100.702406
102.429505
103.365476
103.928968
104.560187
104.679921
104.460108
104.213477
103.788774
102.970789
102.030893
100.931825
100.081655
98.926595
97.802670
96.952410
95.802903
94.650962
94.224144
93.352909
93.173208
93.114485
92.672963
92.350710
92.712216
93.818170
94.156555
95.151285
97.204826
98.261336
99.663057
100.694337
102.834797
104.120438
105.046674
106.550850
107.326673
107.834064
108.145538
108.699021
108.460092
108.041065
107.474497
106.923317
106.015346
104.948369
103.843510
102.559002
101.106953
99.797416
98.325682
96.830276
95.910666
94.567727
93.197219
92.363947
91.616762
90.482094
90.229363
89.374300
90.002246
90.426308
89.990447
89.512336
92.365449
92.084061
91.680780
95.013300
94.259717
93.116062
93.344981
91.561565
91.975002
91.325540
88.277470
87.756828
84.227569
82.991925
79.133255
78.801133
78.152832
76.048129
75.281031
81.060779
81.823559
83.033270
88.441788
90.156798
92.288843
94.941097
98.590423
100.784115
102.868621
105.359703
108.177450
110.180756
113.030104
116.062329
118.011512
120.296000
123.750069
125.900478
129.731463
131.926011
133.771945
137.431380
139.090497
140.816809
144.497229
145.730076
149.316961
150.728180
154.191586
154.943856
156.018924
159.075591
161.982656
160.077933
162.559861
164.722704
164.793551
163.823879
165.223425
164.870039
165.919255
164.973199
164.986084
165.998371
165.293474
165.096435
165.524766
165.733116
165.198810
164.759646
163.663378
162.860148
162.272187
161.791490
161.548154
161.055948
160.777682
160.288747
160.057674
159.497074
159.019797
158.553058
157.692462
156.617813
155.658797
154.291885
152.728848
150.878553
148.812856
146.517940
143.789593
141.178409
138.435588
135.956063
133.289605
130.450967
128.636080
126.121965
124.122791
122.635855
120.827344
118.906686
117.615298
115.986917
114.330420
112.985601
111.301487
109.621104
108.325803
106.801082
105.441516
104.230331
104.105878
103.414519
102.989508
103.394829
104.701548
105.086858
106.062952
106.622366
108.279093
108.779740
108.437101
108.580495
108.178186
107.189640
106.537448
105.732211
104.541507
103.281337
101.778709
100.176443
98.567520
97.063827
94.777182
93.237117
91.627355
89.237026
88.014790
86.677902
85.657410
84.000937
83.440988
83.776364
84.345330
85.677661
86.625741
87.853016
89.411531
90.204376
91.660892
92.070781
92.305169
93.324186
94.466502
93.449963
94.714962
96.212943
95.487569
97.200401
99.021707
99.802379
100.557291
102.761867
103.703285
106.009502
106.860540
107.932284
110.483968
113.101106
112.331289
114.887482
117.332680
118.100916
118.458319
120.980912
123.425523
121.442869
123.712607
125.790832
125.552338
123.991121
124.692210
123.995254
124.445200
123.015069
122.412652
122.546185
121.391999
120.864857
120.699404
120.479457
119.742487
119.468964
119.063475
118.726166
118.178955
117.072420
116.120757
114.947960
113.364928
112.147994
110.383820
108.199229
106.844122
104.699020
103.471465
102.580441
100.866454
99.195573
98.770152
98.247410
96.806971
97.246097
97.437248
96.650683
97.864725
98.428666
97.994735
97.749411
100.994209
101.194436
101.617583
103.181384
106.148368
106.972134
108.782024
111.950854
113.154699
115.241218
116.747666
120.257891
122.119841
123.347877
125.636031
126.905032
127.720098
128.221221
128.961288
128.415590
127.465443
126.347983
124.197571
122.146378
119.920833
117.722870
115.194724
111.506149
108.975592
105.378824
102.811820
100.579548
98.409037
96.525988
94.979961
93.770869
92.927372
92.571760
92.243283
92.140395
93.643187
94.141010
94.721059
97.311644
98.008821
98.636009
99.981584
102.501839
103.157130
104.557762
105.059488
107.426237
108.645070
108.798622
111.149725
111.073731
112.117100
111.747851
113.733618
114.471744
113.565437
115.471613
116.065953
114.538916
112.580046
115.335553
112.639207
109.459279
111.485061
109.045687
107.349927
107.769427
109.088311
108.103258
109.734914
109.203235
109.036255
109.429221
109.860338
109.901390
110.115131
110.665543
111.039936
111.315378
112.408185
113.224688
114.279806
116.494053
119.077440
121.026990
122.916219
126.384291
130.028888
130.622280
134.415961
138.328301
138.615500
142.540886
146.379177
148.063022
149.282043
152.907130
154.183257
157.617427
157.737566
158.507544
161.658089
164.856537
162.367882
165.403629
168.248751
165.062334
167.903149
170.785085
167.828782
170.611510
173.251578
173.498613
172.611687
174.834112
176.743538
172.699973
173.881189
174.209944
172.067799
167.805513
166.777844
164.153931
159.441384
157.591297
154.885360
151.106352
149.316764
146.631549
142.119861
139.614722
137.357814
135.780817
134.455768
133.765711
132.754216
131.704025
132.069552
131.981845
132.268964
135.112919
135.535225
135.611752
136.253281
137.450443
136.956801
136.278495
136.389260
136.841849
135.398751
134.440193
132.005344
129.858135
127.671342
124.240060
120.521930
117.255486
112.758262
108.186386
104.141829
99.706726
95.087024
92.026523
88.570668
85.433364
82.649423
79.784949
77.404651
75.751055
73.605109
72.077899
71.140120
70.301694
69.008582
68.131234
67.265308
66.492251
65.690555
65.389818
65.338819
65.554694
66.505100
67.561022
68.943579
71.284229
73.127467
75.046922
76.844431
79.529711
81.531694
83.424519
85.494906
88.254625
90.253474
92.553794
95.507686
97.519571
99.616267
101.471645
102.717295
104.264761
105.573725
104.857368
104.606252
104.078495
102.958020
100.933871
100.379672
99.163272
98.793252
96.951843
96.924616
96.180589
95.016792
95.799629
95.770485
97.034885
97.166917
97.826011
99.851164
102.043183
101.520882
103.926027

Water/Water - 4 pixels standard deviation motor noise

Trial 1

Time:  34029.555000  ms 
Normalized Position Data (in pixels from center of the road)
27.514095
23.875898
21.582643
17.024704
16.466340
15.385343
10.783911
6.663447
-0.309288
-4.903819
-8.939597
-9.504658
-8.703456
-8.970158
-12.829192
-16.775444
-17.718024
-17.465944
-5.111014
0.681133
1.434936
9.135449
18.650659
23.276991
26.144060
30.195933
29.993655
32.318146
31.512733
27.470988
26.615374
29.980840
26.575120
25.087442
10.683452
8.646855
-0.115978
-9.811512
-20.566266
-29.021235
-32.379859
-27.927466
-36.185840
-39.628903
-44.568728
-54.140392
-45.626448
-41.565206
-40.914148
-41.804987
-42.046940
-39.566427
-30.462142
-28.655155
-23.806356
-15.433531
-7.396014
-6.437317
-3.285859
3.234005
-2.502315
-0.713691
5.551180
1.774961
10.164048
13.329665
10.222239
13.269334
13.969059
15.280555
12.391085
8.224181
9.404009
2.373794
4.869077
3.208444
-1.026378
-2.656252
-5.454030
-15.233443
-18.573795
-21.500927
-21.025105
-21.446143
-21.819456
-27.576001
-33.426178
-33.811962
-35.226434
-35.619205
-44.789542
-50.080807
-48.454732
-53.483200
-56.016289
-56.992701
-56.061051
-54.506273
-52.364141
-53.279110
-60.155468
-63.418373
-53.840747
-46.835581
-43.192798
-37.051781
-30.437911
-21.928540
-20.023817
-19.254641
-14.741181
-11.792533
-13.205018
-12.047075
-17.437855
-10.624549
-12.786380
-8.323709
-9.247948
-11.368735
-16.404716
-17.254415
-19.292493
-19.298005
-20.706723
-24.366466
-20.021371
-19.335090
-22.264299
-22.171250
-20.287489
-13.084610
-7.099793
-9.121433
-1.225384
7.325028
4.436701
9.444835
13.451416
11.753833
14.170964
11.572758
11.423158
17.803520
10.655490
9.754515
19.702642
18.162469
13.486537
9.835275
15.249661
21.018480
25.232426
28.111006
30.447888
28.490167
29.645873
25.989746
25.840133
26.332772
27.857794
28.951695
27.498167
32.365798
41.682634
43.517061
43.843959
47.486931
47.677571
53.059001
59.857415
60.559501
61.105669
61.758296
67.290914
68.101802
66.132761
62.152230
55.489907
57.566360
58.178186
61.158772
70.846668
66.348383
62.902109
62.703297
66.472457
69.577566
67.592947
63.559464
64.882981
62.911827
59.905562
58.201048
50.002009
45.750637
43.033523
37.616440
33.081462
28.614801
25.036756
20.221666
22.761976
20.101598
18.079804
15.666719
11.874870
11.120265
4.537239
-1.750363
-5.378131
-3.382556
-4.627462
-6.647664
-20.826854
-32.619430
-39.963175
-40.539858
-48.963087
-66.565101
-66.204136
-70.609910
-65.006002
-63.962379
-65.323711
-70.939412
-77.396042
-76.144047
-76.142636
-70.249694
-75.493470
-71.016153
-67.862904
-65.018673
-59.987298
-57.473783
-58.325290
-57.629215
-49.755975
-54.482847
-55.206248
-55.506069
-53.045266
-52.763226
-48.179963
-50.966859
-56.449650
-57.628028
-58.986487
-53.484823
-56.995965
-56.122571
-54.345467
-55.163338
-54.357542
-60.087055
-55.494632
-54.253822
-56.471022
-49.361230
-46.176935
-50.323214
-46.938350
-41.364589
-40.123541
-36.855521
-37.637344
-39.354531
-37.532803
-40.274116
-38.983605
-39.467464
-41.332317
-43.409578
-42.926385
-40.700724
-37.741287
-37.995975
-40.486481
-34.693419
-41.447351
-41.924968
-41.112286
-37.916487
-33.805063
-31.270221
-37.144946
-35.106767
-33.409200
-34.930488
-30.016007
-24.362346
-31.068711
-36.930675
-35.057227
-41.186806
-41.095701
-39.137991
-39.651694
-41.246087
-41.105343
-37.423163
-37.333986
-36.501812
-42.270825
-42.365175
-46.873530
-51.166837
-57.549063
-55.750485
-61.351513
-61.785407
-55.965063
-54.274580
-56.513129
-56.696024
-61.828970
-57.388173
-64.051892
-62.024909
-59.287090
-62.711153
-68.061329
-68.730690
-73.253241
-74.562157
-77.209264
-77.174764
-78.088840
-76.931019
-79.467002
-74.131247
-70.166521
-71.586690
-71.211735
-69.417407
-72.645357
-68.925825
-66.438638
-67.998428
-63.718523
-59.671700
-63.684774
-59.469404
-58.357096
-61.680444
-68.287302
-72.563971
-77.213528
-79.167338
-83.277234
-84.505006
-87.585767
-91.106906
-97.098733
-95.627611
-94.077511
-90.263231
-85.633194
-84.797130
-78.608170
-80.491909
-78.718454
-73.606931
-61.796937
-55.177654
-51.059583
-51.077786
-47.177161
-44.015463
-45.378310
-45.141803
-40.222274
-47.026572
-42.791325
-43.335332
-35.776114
-39.268069
-34.838416
-34.453540
-38.512963
-34.200069
-33.177562
-23.235577
-26.414443
-31.010990
-30.834534
-32.018375
-31.715668
-20.649194
-25.193649
-24.757512
-31.084710
-24.295453
-19.859435
-29.045672
-25.895910
-21.284356
-17.343825
-21.596929
-24.911437
-20.794978
-20.867486
-31.641078
-37.275270
-32.693767
-47.024012
-55.784621
-55.150062
-61.191525
-69.549094
-69.905595
-76.697037
-71.896261
-69.572213
-71.742381
-75.190248
-69.336298
-73.150005
-73.854989
-68.077506
-62.355219
-62.446855
-62.811741
-67.924901
-60.434835
-51.313976
-48.625197
-39.379745
-28.435882
-23.931805
-22.170057
-30.171315
-35.908494
-42.792780
-32.421355
-30.420883
-30.815569
-24.353861
-24.481199
-21.365283
-18.283195
-14.472424
-21.212791
-16.472469
-22.056272
-21.542665
-18.461284
-13.575561
-19.959505
-16.816762
-14.595428
-13.504611
-16.128881
-23.665567
-28.386707
-30.102670
-36.573299
-34.096086
-32.859118
-35.013582
-39.395206
-41.837212
-42.207101
-44.176099
-42.865790
-53.192095
-54.435956
-56.680663
-59.672039
-55.888508
-60.905994
-58.086653
-55.715706
-52.675908
-51.652806
-40.488434
-43.720288
-46.840044
-46.613813
-38.607215
-35.405673
-35.608225
-34.771911
-40.704943
-37.575267
-30.511399
-27.143191
-29.036817
-28.936309
-30.323279
-34.441133
-33.592622
-36.058580
-33.610624
-41.485940
-38.077903
-46.478594
-49.942032
-46.425211
-51.736805
-61.899157
-63.172393
-64.841574
-65.177439
-71.835761
-76.565075
-83.916106
-86.580496
-84.653175
-87.645662
-97.112622
-101.996778
-95.509349
-93.998699
-100.645956
-100.221116
-99.926789
-98.344099
-94.416594
-88.659935
-81.889023
-84.998033
-82.605659
-81.798759
-75.342147
-76.787988
-71.761239
-64.807102
-72.151123
-69.683144
-68.849931
-66.624984
-63.852383
-67.113429
-60.780003
-61.986737
-54.730022
-54.416317
-48.669573
-40.420106
-40.705042
-33.939478
-25.313103
-23.483206
-20.971732
-24.569324
-20.842583
-18.127208
-21.544508
-21.984087
-19.691665
-20.441027
-24.782094
-25.922746
-32.535047
-33.990876
-38.411739
-35.997936
-39.734724
-45.963283
-46.760722
-50.314322
-48.096119
-47.487737
-46.393991
-51.261594
-57.982810
-58.280794
-51.980869
-52.569526
-54.736491
-52.058828
-50.656125
-42.154648
-34.766631
-40.243024
-29.944457
-29.689677
-24.939442
-16.792361
-10.500036
-12.068181
-11.362557
-12.608396
-8.460488
-8.035154
-7.991178
-12.395479
-16.201173
-14.115102
-14.557850
-16.462939
-15.512235
-21.460828
-25.730344
-23.400914
-25.137812
-22.803459
-18.869740
-18.441750
-15.588482
-14.704286
-12.716054
-11.147166
-10.488280
-11.182099
-12.097137
-16.997202
-18.827762
-21.503609
-21.425944
-20.608822
-27.708292
-33.106143
-30.099393
-42.922789
-46.554759
-48.634563
-49.259124
-44.720791
-43.540283
-41.783115
-44.566847
-47.622547
-47.498236
-47.248532
-47.477996
-41.438323
-42.244566
-43.379757
-40.287574
-38.447552
-32.859226
-31.606810
-33.550507
-25.087660
-25.916979
-23.389026
-16.835470
-10.405449
-9.514250
-11.738176
-1.485039
2.193365
-0.930982
-2.640935
2.066834
4.320591
-0.183860
-3.276560
-8.052410
-9.816463
-4.526895
2.159949
1.647543
1.068864
-1.845831
-0.249397
-4.110634
-5.276196
-7.756864
-10.963264
-8.748976
-7.329999
-12.021826
-10.225950
-7.124184
-8.538061
-8.280349
2.256745
2.819249
11.505965
9.219876
12.017572
17.712200
17.351497

Trial 2

Time:  26942.869000  ms 
Normalized Position Data (in pixels from center of the road)
-132.204085
-132.351126
-139.544344
-138.280332
-136.873012
-138.298700
-140.896662
-132.695807
-123.930543
-120.863369
-117.111959
-102.251239
-98.201565
-89.521507
-88.333655
-75.959766
-72.385015
-76.652365
-76.409968
-72.035453
-70.860343
-67.311899
-71.326849
-67.860802
-66.732537
-63.708750
-63.132144
-63.860201
-60.298641
-62.923325
-64.027158
-61.138203
-70.129663
-73.852532
-78.514538
-81.867667
-80.103506
-83.331344
-78.289105
-74.883023
-74.563060
-89.651994
-89.704928
-88.112377
-83.976391
-97.387434
-87.882509
-83.708558
-81.368870
-79.303605
-85.800190
-77.769754
-84.229766
-83.899516
-79.453525
-71.079180
-76.050456
-69.857046
-66.333815
-64.548893
-66.624701
-60.017267
-57.644074
-54.015985
-51.532951
-58.603578
-59.205067
-55.747297
-55.608163
-52.068997
-51.632386
-48.742706
-44.249838
-46.996298
-51.045795
-46.963567
-48.724920
-50.124781
-51.220728
-51.808893
-54.552759
-58.950632
-62.451982
-66.378371
-71.478010
-67.247332
-65.147760
-66.137636
-63.577302
-69.187417
-79.184524
-81.526777
-87.673679
-87.207555
-91.031080
-87.387733
-86.838234
-81.274018
-84.726664
-89.458649
-88.019492
-87.508805
-85.304044
-84.105012
-83.604424
-87.537551
-92.238295
-96.149096
-90.945593
-85.696060
-84.349989
-76.297196
-78.169421
-73.575069
-67.933686
-73.174235
-66.310343
-60.968297
-55.982121
-52.819285
-55.514112
-54.181412
-49.813275
-55.976389
-53.605743
-53.800995
-51.774516
-51.434328
-45.925434
-48.119415
-42.592535
-46.602376
-52.888878
-51.954069
-56.488073
-60.832451
-65.289161
-63.333283
-73.459782
-71.708240
-66.935074
-72.376720
-70.610727
-73.246331
-71.269025
-72.954890
-70.126216
-68.071860
-68.980940
-72.626235
-63.587840
-59.610577
-59.976254
-59.093233
-51.703249
-49.813406
-43.157849
-44.625856
-41.472365
-47.475828
-49.746518
-46.141475
-41.565864
-39.261480
-41.960786
-45.626035
-52.562525
-54.353409
-63.038089
-59.196761
-59.744001
-62.861277
-70.750881
-74.113026
-77.994300
-82.406084
-84.556836
-87.633097
-91.952154
-94.654825
-93.907875
-96.459175
-98.754846
-103.215471
-105.007793
-102.105740
-98.637445
-99.403079
-99.098152
-101.907091
-97.537048
-97.943679
-96.005171
-90.559469
-93.465183
-98.935211
-95.940574
-100.699394
-97.160669
-99.372670
-95.280700
-100.230470
-104.046507
-100.259603
-97.693367
-101.866932
-95.515415
-93.897144
-86.726857
-89.299311
-87.468452
-90.647326
-86.744426
-86.906727
-85.209319
-83.327217
-85.886088
-85.301892
-87.447392
-85.926694
-82.694653
-80.957596
-76.790738
-76.182846
-83.117460
-77.535367
-77.360513
-78.122680
-72.889601
-73.436442
-69.854011
-62.091464
-57.900998
-58.860601
-57.281476
-59.154749
-64.005690
-60.736449
-59.052487
-54.372392
-53.377205
-53.462148
-57.572633
-52.436521
-52.070242
-51.176834
-52.025343
-58.525238
-56.112014
-64.257307
-66.226330
-66.554399
-72.538160
-72.400923
-70.203864
-69.199430
-74.177908
-77.310112
-79.755437
-78.783442
-78.511722
-76.822013
-74.112421
-77.161022
-80.040517
-72.119341
-71.850479
-71.810574
-81.926546
-81.290234
-81.503825
-80.181068
-80.170291
-78.730561
-73.603945
-71.832901
-69.662228
-65.336319
-64.925556
-66.460078
-63.000046
-69.000926
-70.641964
-70.530182
-65.691031
-64.429687
-71.279114
-69.181751
-73.985812
-81.713606
-84.479815
-92.135959
-98.738778
-103.282665
-105.794344
-109.432265
-114.248655
-117.150907
-119.089262
-118.379097
-120.698534
-121.362021
-115.539681
-120.419129
-116.629843
-113.963621
-109.896338
-111.843440
-112.195595
-106.575961
-105.211638
-103.104637
-108.167505
-108.828724
-107.453095
-106.896449
-105.122102
-102.806226
-99.501244
-95.816246
-97.681411
-95.832582
-98.982339
-106.431420
-102.826529
-108.903450
-112.109615
-112.286149
-116.399114
-119.123057
-119.326236
-119.735859
-114.727561
-113.293580
-127.344001
-136.677386
-135.458399
-136.236312
-139.066698
-139.017854
-136.540954
-129.638889
-123.096902
-120.482736
-120.843808
-126.295109
-117.192901
-125.247664
-122.094120
-122.866839
-119.602823
-114.959009
-112.213174
-109.691225
-118.602442
-124.372744
-126.410683
-125.311543
-133.463810
-134.172257
-130.513668
-131.157897
-130.842906
-133.407565
-126.215403
-126.954225
-127.809443
-124.772892
-113.457488
-102.348983
-98.387894
-95.411891
-95.845618
-92.318457
-93.669415
-92.898431
-86.853512
-82.499735
-86.126493
-87.256539
-94.049693
-91.836558
-96.193729
-94.178350
-93.424124
-92.216342
-85.919352
-83.136743
-80.558135
-70.449159
-69.250466
-59.989789
-59.324356
-54.627164
-49.209417
-43.982068
-46.194867
-35.227628
-34.328235
-27.995008
-26.221079
-27.447765
-24.037290
-14.329719
-20.512114
-16.238722
-12.074274
-8.440309
0.815034
3.526673
2.297807
2.841304
-2.474259
-5.226106
-3.570668
3.820821
-2.386844
11.033981
9.583551
6.557630
9.684551
2.536738
0.677026
-3.382665
-3.900803
-8.468373
-9.223968
-13.413359
-10.991822
-5.264788
-4.774996
-1.314102
-4.413175
-8.626823
-10.835979
-2.499733
1.286658
8.351965
18.929141
23.326687
20.313571
22.437421
26.888782
32.396172
37.374284
45.500312
47.639752
55.113232
50.262806
59.258389
61.319910
60.144797
60.993626
61.714590
57.853097
56.482970
52.592721
55.792078
55.633153
53.113887
54.468155
46.927449
41.403439
44.964562
41.764950
49.664118
48.365562
42.134733
40.002914
40.570646
40.495906
46.345668
46.418043
51.169879
49.651302
46.510720
51.643781
52.477450
52.610120
56.650267
63.300548
71.554587
69.902458
76.962560
79.701096
77.700725
75.122170
72.987301
78.062551
80.177469
78.707925
81.716520
82.128147
79.028007
80.402577
84.185663
86.862819
88.633987
90.600349
93.620087
100.598934
105.675555
106.235175
113.332476
112.866569
119.598937
123.371319
127.499078
134.453559
143.603733
145.174783
146.564055
145.112047
143.554209
143.359791
138.688240
139.610699
141.051577
141.584378
140.792979
137.017951
133.169775
132.315340
132.899837
125.091210
123.352275
116.454982
121.661848
126.851718
123.130892
121.043858
117.208379
115.756480
112.244862
109.011608
109.022904
107.482752
105.397516
99.588242
103.639360
101.533609
99.652133
92.613485
95.070891

Water/Water - 8 pixels standard deviation motor noise

Trial 1

Time:  32393.539000  ms 
Normalized Position Data (in pixels from center of the road)
-81.453927
-86.502430
-88.688086
-64.611623
-58.484110
-48.563339
-48.686715
-39.736520
-33.815197
-34.721348
-34.491614
-28.033657
-6.289791
1.003690
2.103043
11.077731
9.555993
14.328743
33.030939
31.538395
35.157914
37.971105
35.456211
36.200669
30.356728
26.330382
24.063336
27.059894
33.800255
39.270780
44.252196
36.353967
32.215393
22.805133
28.484976
26.820447
15.493036
24.248810
27.710483
46.720956
55.746958
50.512122
51.118543
43.807051
37.820797
42.363031
46.388334
47.337854
51.621976
51.735253
48.753536
46.184503
45.436584
61.551879
56.598246
50.158126
39.816894
36.246898
37.433108
46.170493
58.521599
70.102072
73.235384
78.442639
81.579594
91.774227
96.521401
90.403521
83.007617
91.425042
91.619650
92.031979
83.812035
87.814516
88.955213
80.171134
91.372775
88.119292
74.482004
74.108703
66.695773
66.984587
66.698200
56.838657
67.519700
60.284045
47.080744
47.034629
40.355012
42.934751
46.795658
44.521351
47.122742
54.881807
41.401611
39.696708
40.947975
35.625908
35.084228
37.398060
50.260662
52.021892
58.334437
47.599319
47.403650
49.345622
60.796359
56.067970
47.733821
55.525750
68.075503
60.181362
52.721777
42.821227
41.098422
41.898158
31.294601
18.161715
21.360738
9.208992
4.673826
3.618491
-9.007948
-13.237435
-8.246371
-21.450184
-33.728293
-38.238892
-44.853893
-53.931850
-43.103429
-45.674309
-32.777705
-14.926258
-26.552059
-10.495421
-14.749601
-1.642114
4.780905
2.528930
3.041531
2.109814
4.303081
4.028521
9.366188
22.652315
21.072934
24.674186
22.555583
29.456840
29.749627
33.333721
34.933637
49.137659
44.794789
64.511863
84.543791
72.975986
75.531440
74.395236
64.141012
78.838130
78.012103
81.616095
70.140733
65.227405
63.108135
66.655735
84.684746
80.789373
69.842658
55.085832
56.230402
38.525950
34.958633
30.101434
14.220519
19.714514
26.611927
14.699730
10.397251
5.795621
-3.223388
-8.597966
5.468662
15.570523
22.011325
12.390463
11.321369
28.068109
25.201483
11.961266
1.058821
1.118902
1.680142
4.921861
12.685305
3.326490
-0.227888
5.227308
-8.491884
1.411653
0.540640
5.220497
1.549528
-4.570506
-21.733019
-18.422633
-22.344715
-34.706509
-32.007375
-45.347437
-46.802023
-59.477221
-63.939195
-54.672444
-55.849618
-44.144453
-36.463965
-39.872150
-32.925132
-31.430012
-34.646006
-19.697328
-26.454184
-33.205891
-37.402006
-40.639341
-31.287589
-27.232127
-29.603756
-25.318800
-20.773110
-31.422743
-36.647380
-24.311328
-36.779711
-35.483143
-14.585341
-14.055496
-19.479812
-33.324556
-27.390794
-31.587006
-30.516160
-13.671211
-17.653881
-13.689657
-2.852172
-6.614446
-5.796942
5.447307
2.057711
14.360779
-0.325077
-9.585392
-12.428578
-18.430902
-2.828412
-8.996006
-17.199807
2.786677
5.077639
7.441016
13.065373
15.344436
16.596409
19.499145
17.373492
14.722686
-7.501652
-8.739781
-11.420984
2.207163
6.489009
11.993308
25.895380
20.198670
21.479306
24.361036
29.828366
19.905668
21.776213
13.727443
9.839059
23.123533
14.736688
10.666713
23.150820
16.632152
8.728862
4.603494
-18.774760
-9.609790
-14.148881
-16.432134
-19.690726
-22.075951
-8.050422
-5.584416
-14.822313
-14.461380
-22.929995
-21.782906
-19.922350
-14.177933
-24.224388
-37.134043
-51.985942
-55.824519
-64.108150
-61.661024
-74.512196
-68.619277
-75.686795
-77.161966
-77.574580
-75.428283
-83.433850
-94.565216
-101.698544
-93.776689
-104.543289
-114.308000
-112.302787
-119.562137
-126.840998
-140.040206
-138.153598
-134.913965
-139.385839
-132.209350
-118.083810
-133.924538
-116.817450
-122.223656
-119.405649
-117.372477
-102.846547
-109.221536
-101.873600
-96.758059
-98.727817
-107.197819
-102.388125
-82.954647
-78.869185
-81.275383
-75.160665
-65.770421
-65.185674
-55.354297
-43.673045
-42.030447
-34.168657
-24.617970
-24.819916
-20.081359
-18.238510
-13.771530
-20.114560
-26.772697
-32.779836
-31.027073
-27.152527
-30.641700
-40.227562
-37.581069
-44.713268
-47.029978
-37.367043
-41.098911
-42.007534
-34.006998
-35.815731
-40.823236
-29.195524
-28.690256
-43.497460
-45.897195
-45.297205
-37.098404
-27.720827
-8.270148
2.481878
12.966207
9.009303
16.825316
20.496051
21.552412
17.262607
21.497663
20.219210
19.024753
16.055484
15.023767
4.593393
-4.636556
-5.153730
-7.278786
-16.269086
-21.530350
-32.983539
-22.949393
-15.500717
-24.490514
-21.811615
-47.664496
-45.898514
-37.355228
-37.725593
-32.265815
-42.797930
-36.293329
-30.116082
-29.343909
-26.821447
-28.304558
-35.076449
-27.629507
-28.241835
-37.112469
-33.230764
-38.681339
-23.830502
-36.315818
-34.888378
-34.010137
-33.660230
-38.201419
-28.580043
-23.543013
-17.892273
-25.490221
-30.984234
-29.922556
-33.418393
-42.830653
-49.040780
-46.384859
-53.792647
-55.096536
-59.769375
-61.970637
-64.545501
-52.558723
-61.628712
-61.371702
-48.091952
-43.698468
-40.311362
-41.340605
-27.572687
-36.205836
-27.674137
-33.849104
-40.054048
-24.189095
-14.844418
-37.669157
-39.047821
-38.593498
-28.778874
-25.005003
-7.222481
-20.801020
-11.149674
-7.751344
3.911973
8.389021
16.517965
-3.300323
-1.734250
9.584494
13.086188
16.714146
8.245544
14.248094
5.075239
7.255764
19.097008
28.169081
18.258261
31.898584
36.786191
38.338654
38.893671
42.325530
41.988045
47.300590
56.529886
63.412275
66.065180
88.467076
92.584618
96.045412
99.758600
101.280207
117.832479
128.678906
114.111917
119.086160
120.154972
117.497979
117.268147
119.198557
118.829661
113.615279
111.120656
113.386119
130.376499
134.150866
134.012445
143.326195
144.882813
157.972617
147.032238
148.247923
138.074166
132.888434
130.410298
138.530654
122.701370
112.107656
103.551599
119.028650
104.782242
96.182337
100.001423
99.474428
109.789550
107.380808
96.504390
104.812947
98.292415
97.029578
89.625387
96.808933
95.403716
99.182980
98.669958
102.041315
90.241520
92.349901
91.674605
92.343571
90.319135
90.033534
76.500075
77.753602
67.769946
68.389672
69.249818
54.381267
57.663289
51.963534
54.858298
62.344505
61.355954
68.927378
63.068135
51.588517
53.093500
49.640290
47.548864
51.000633
54.046004
51.620422
70.971033
64.473193
71.912918
73.231951
66.919495
73.706073
70.420431
93.838238
105.134937
99.673577
103.711802
105.372644
120.494887
117.236677
117.321189
108.212504
100.835184
104.633119
91.807161
82.324544
83.961712
73.592683
65.070496
59.566752
60.571471
45.409485
50.555314
31.941892
26.106332
16.861692
27.719875
20.588431
43.313540
51.471177
54.719423
69.689138
61.175124
61.464098
61.295551
54.788481
53.161393
50.190228
54.994817
60.901525
71.049418
69.550032
92.124200
77.156545
85.279451
97.577564
112.253896
105.804542
105.543272
96.390093
95.901680
90.429841
87.090914
77.444988
73.770695
74.082126
70.001033
63.661972
55.559856
63.850646
54.295912
57.622103
50.184936
52.541265
53.448685
52.383001
46.603088
44.938779
30.349186
35.342350
34.343982
32.964266
27.727292
25.693724
39.482706

Trial 2

Time:  38280.084000  ms 
Normalized Position Data (in pixels from center of the road)
-15.129980
-16.494537
-13.246779
-6.035649
-4.967639
-3.689919
-7.419110
-1.072432
1.110548
11.070367
-4.178708
-1.684424
5.961316
3.989586
-8.391437
-2.848506
-5.883468
-7.665162
-2.992798
1.797244
-5.211098
-0.897479
15.249802
13.431216
27.318294
32.139935
30.253179
22.476093
29.701730
36.114766
36.276555
34.995098
24.355856
30.428304
19.250268
13.561294
11.986856
8.576468
-5.416285
10.914802
4.469950
-9.919737
7.311189
4.319954
18.938911
17.870254
25.145124
20.352831
18.201337
13.619184
31.736332
40.511505
36.413803
32.587832
22.702914
19.282669
24.493400
33.475076
51.292716
45.977217
39.687438
43.645288
22.989881
21.287883
14.394130
2.958415
1.395822
2.332646
-4.269369
-9.313010
1.583451
7.307081
3.525802
8.771031
18.819239
21.487214
29.313206
33.027883
28.318146
24.329030
9.055025
3.763874
-2.067266
-13.508695
-13.530462
-9.759144
-19.273801
-34.309555
-35.943817
-28.289732
-22.712154
-15.200267
-18.623715
-15.156314
-11.859512
4.877727
0.937131
-1.026688
18.353186
18.570396
16.846636
14.155582
22.545345
22.286902
25.061329
22.072131
13.959733
16.428963
12.130501
15.708262
21.781951
27.233173
23.766776
19.492330
12.144776
20.790104
25.306153
19.752637
31.572991
31.418227
30.186126
28.371880
32.622536
35.385740
36.865653
49.160377
51.459596
56.094317
56.457987
66.782431
59.961583
63.870396
61.341404
53.782824
46.944546
62.389206
71.620848
80.997333
74.895629
74.817570
78.411603
77.375609
76.803594
64.372759
62.188853
65.902934
48.017183
62.294026
52.519696
51.577828
56.234326
58.521790
38.042535
39.244984
30.270611
20.046628
17.792356
19.567676
13.857459
10.331352
9.101440
-3.643331
13.745397
17.263533
22.131022
30.185265
38.342000
45.775787
43.080712
32.091337
41.322402
41.797532
56.534772
50.280498
45.946760
46.651858
46.789766
62.199538
51.579017
41.124184
31.202628
28.084265
27.536841
31.145751
30.097335
33.094281
34.684395
30.609257
22.927957
21.736145
23.637002
25.536855
39.819092
41.306348
27.062140
22.263266
19.919390
17.854586
17.684735
22.952493
18.171773
20.377975
28.006238
23.953532
42.661264
32.972450
29.298566
24.628913
31.166084
32.592415
31.020984
52.695089
44.890877
43.535364
31.783072
25.765364
14.295476
4.761736
3.084180
-2.309991
-10.579997
4.118569
-1.696519
-0.578379
6.613720
16.453664
23.596422
33.487505
34.775516
29.921521
29.102826
27.303545
28.668256
19.571086
24.157771
7.450850
4.092435
8.164721
5.646237
-2.508077
-13.508687
-23.210589
-32.479340
-51.693380
-61.388742
-67.355554
-76.712667
-85.060904
-89.802575
-94.802374
-97.256713
-105.372152
-109.829652
-115.714867
-117.337472
-125.990384
-129.379833
-131.992071
-126.287509
-116.774894
-117.523418
-120.912402
-103.768172
-100.237547
-90.395302
-80.390752
-81.617305
-71.821584
-60.574021
-65.271629
-50.108905
-21.241620
-12.871753
1.986872
-0.916324
1.188943
17.519766
33.867972
32.703968
28.572941
46.484830
62.528504
72.386314
75.622507
70.087843
74.262448
63.983807
66.731627
63.162761
56.189919
60.183332
52.645797
41.516515
36.829962
23.370614
15.720859
24.786512
11.184261
10.060523
0.164494
-1.618102
0.457155
9.243415
14.025214
3.712456
13.427385
17.157971
39.153760
42.722907
31.939867
36.260862
35.318203
47.160399
49.357075
54.234647
56.066767
52.981721
54.378377
65.546067
66.949441
66.167567
64.329429
91.896709
97.513423
101.240343
112.460142
98.508131
89.699049
95.374373
88.989832
91.377503
90.090590
85.090502
77.373986
71.236619
57.320267
43.741961
36.653391
41.800631
54.470337
41.695221
34.216710
22.221798
35.482868
24.168128
20.260123
20.406932
14.215224
15.745714
28.476656
18.137156
18.252773
22.177863
20.430667
20.132486
10.553322
12.992496
7.164553
-5.802879
6.373020
9.667331
5.637164
6.434296
1.502131
0.003859
3.369584
8.103319
17.105923
3.007749
0.333193
12.309406
-0.385456
-1.035407
16.566463
28.291169
27.695931
-3.622346
-5.960904
-5.677008
-8.416988
-11.060247
-16.280012
-24.441905
-45.297743
-42.036201
-36.573857
-43.084517
-47.235049
-54.547104
-56.976056
-53.627329
-57.862624
-57.342420
-46.911917
-44.830025
-24.607090
-17.557167
-6.093771
-1.245876
9.078785
8.435818
6.348236
19.003590
24.794162
24.949742
16.362531
8.313654
1.207771
8.528493
3.548460
1.323454
-6.933387
-15.121252
-21.513943
-26.927869
-22.443259
-30.081617
-43.438488
-50.275173
-35.413255
-34.351301
-19.673153
-19.325982
-7.052279
-3.272700
6.783789
-5.210203
-9.935081
8.681602
6.119755
28.406325
27.354398
28.092197
46.230226
42.357417
54.432958
77.109562
89.799119
113.488778
110.977929
111.622440
118.378394
126.189272
130.928013
137.809950
122.470547
131.444855
128.704310
131.317985
129.508923
109.274975
100.316751
93.506530
84.996230
75.395104
77.914380
85.934158
76.100783
53.953136
49.549078
50.752379
37.229393
43.459275
27.530863
16.001287
24.042820
21.999855
26.922467
31.252612
47.016669
42.107807
54.843797
49.002032
51.443933
59.745560
55.582585
58.290561
61.624748
77.985670
87.749677
96.629451
100.879464
99.455264
89.240438
91.792524
71.087691
72.042281
57.827745
44.031596
32.597277
37.766962
31.389781
31.621844
21.967584
39.163096
33.152595
34.779638
26.815290
21.357004
21.361733
13.646779
7.461665
9.175971
0.340948
-4.392758
-12.660084
-3.723622
-16.268449
-19.399963
-18.288438
-16.887385
-21.639176
-12.743628
-8.173476
-14.199554
-12.938877
-13.401073
-14.205825
-7.665286
-9.354426
-7.608016
-16.722903
-7.931777
-11.159156
-10.199786
-22.839397
-17.641666
-9.615322
-6.729545
-13.317696
-9.328010
-9.860197
-6.448548
8.323625
14.250830
14.265778
19.184471
18.588151
11.239411
3.359982
8.647487
3.664611
14.686985
-6.425122
0.879842
15.467763
23.964122
30.792754
21.723053
11.543713
8.207023
-2.674475
-4.829318
-15.390778
-14.062713
-17.945526
-5.211092
-6.241795
-23.253054
-26.857529
-27.902482
-24.095739
-40.002844
-32.806211
-36.803622
-32.959728
-34.796270
-39.859030
-57.590640
-52.902500
-53.955163
-58.600254
-55.209001
-46.412633
-44.233528
-33.506235
-35.622975
-32.299217
-10.735174
-18.189517
-25.904511
-19.941926
-34.055643
-35.193826
-30.024648
-10.887607
-0.295234
-0.734707
0.881735
2.866937
-1.403734
-9.486869
-0.182655
17.051401
23.966272
10.084958
8.537941
-2.116145
-3.889343
-10.134530
-14.240820
-18.340391
-20.832833
-28.980279
-22.065057
-37.911021
-53.495845
-52.734345
-51.758378
-62.981545
-68.835848
-72.094787
-75.469107
-95.928347
-87.788429
-83.416303
-89.810116
-89.423682
-83.224879
-84.981216
-82.009344
-74.669883
-67.651475
-68.162980
-62.706731
-55.676824
-51.482146
-44.980880
-37.993997
-36.168282
-33.580167
-26.381581
-25.694099
-27.980939
-31.894134
-22.696615
-20.973809
-18.662176
-20.420236
-36.507697
-41.578550
-40.429599
-47.762023
-43.244295
-42.161519
-40.784315
-61.194773
-59.462320
-55.720344
-50.045991
-49.417415
-41.389216
-24.794799
-29.335115
-35.425324
-32.019011
-44.245188
-32.696369
-33.610130
-35.341565
-23.403028
-27.821336
-35.558991
-23.623393
-20.368617
-14.260560
-12.035589
-4.900390
5.132223
3.063159
3.620133
9.050152
-3.454224
-4.819119
-9.339087
-26.693100
-37.057043
-38.020501
-36.107107
-40.963240
-49.510248
-48.308369
-46.305934
-50.322187
-59.654403
-55.723118
-59.712943
-54.754334
-61.791571
-72.098186
-69.688162
-73.695937
-77.539353
-77.175028
-73.678220
-81.458648
-81.005026
-82.863668
-80.397913
-89.097070
-83.919227
-89.540915
-70.208060
-73.180871
-55.472733
-54.457441
-55.509890
-33.395599
-21.899375
-17.965876
-10.156397
-0.695626
-7.863304
-6.988975
-9.953515
-15.603561
-20.850567
-9.059722
-10.629301
-9.950526
-3.702471
5.869791
-0.263420
-11.578926
-4.971138
10.497396
24.943787
22.003949
21.027242
9.549383
13.023788
11.012303
13.137794
18.049162
24.072542
26.413332
24.766450
23.943949
13.647692
17.162197
13.948392
18.668052
29.083759
17.302399
28.976158
56.552787
71.626141
78.143097
81.819172
76.866692
69.655106
76.571901
87.423126
80.188389
85.497283
82.376895
79.713011
84.988281
91.737791
94.931036
95.509079
93.347789
85.880590
68.507155
52.613757

Water/Water - 12 pixels standard deviation motor noise

Trial 1

Time:  32919.654000  ms 
Normalized Position Data (in pixels from center of the road)
27.653067
0.650844
2.972194
11.336866
10.384425
26.877150
35.226425
28.249979
36.133245
64.727124
60.146035
56.387058
54.189155
59.913540
61.450207
54.752412
50.677344
61.867904
72.038714
54.405054
45.753828
29.686058
43.916538
54.756968
46.006408
65.606393
71.179126
62.929814
44.090097
38.759687
62.468328
62.331242
54.501882
58.550934
58.640128
45.406482
29.096344
17.530942
0.139742
-0.540486
-6.540065
12.390714
-8.993928
-2.984087
-27.826329
-41.219433
-17.238333
-28.741659
-21.346705
-26.939930
-19.118672
-12.984844
-39.385295
-32.882326
-24.012971
5.009710
24.970035
27.541174
11.431821
19.434106
23.424883
14.856271
21.896243
33.586623
50.877437
60.614368
70.213340
91.604884
112.126845
119.905274
123.231140
122.131620
120.211891
115.705428
104.361451
102.198836
124.320014
107.806115
111.482410
102.777712
105.431448
123.524736
116.665623
109.736447
99.833803
95.031474
81.787104
91.569155
83.533383
90.779998
92.606708
89.032868
61.144251
76.114230
76.678756
57.474552
64.831060
60.402865
67.718830
75.245080
90.113722
89.506325
105.164790
107.673355
96.895412
62.369653
63.504510
45.335978
3.521228
-11.233833
-25.535008
-41.859668
-60.915857
-69.792116
-70.518375
-85.368971
-85.719080
-83.269815
-97.251149
-91.032604
-98.628012
-87.226045
-85.481316
-92.894800
-99.993715
-95.189743
-78.702582
-65.876962
-64.074344
-44.152112
-43.334266
-31.021397
-18.955198
-23.067754
-34.659946
-30.035621
-23.576611
-5.301270
3.563856
10.762749
10.569875
31.844858
20.358016
24.759439
30.617089
22.798344
24.118724
29.091054
37.342600
46.610663
26.577405
34.333499
31.591476
24.784753
7.796090
6.667363
-9.466959
-9.813107
-4.604656
-10.823775
-23.585814
-28.801289
-46.202613
-33.409380
-40.737870
-37.909203
-40.016060
-42.240189
-55.189462
-47.846665
-62.723915
-66.056167
-55.287181
-59.847775
-43.839740
-39.670279
-47.936664
-52.471752
-66.092775
-63.556845
-46.901960
-34.890356
-6.383213
9.610832
18.374827
-8.757702
7.127499
13.901699
17.599865
27.850201
27.420679
30.527149
41.972559
38.937656
37.007100
54.404673
44.088382
23.558266
11.326430
18.172687
20.092673
30.886790
14.670922
8.308658
16.036716
8.180261
15.884235
15.719785
-3.973686
3.839825
12.339172
18.387273
25.180531
33.016332
56.891594
61.697735
47.924842
29.596685
31.894503
54.685924
65.412360
71.577943
55.844169
59.323248
55.175766
64.236953
61.071720
48.121928
40.352594
25.631944
46.269980
49.086495
37.040745
32.984200
28.306274
16.541670
26.927154
26.199665
9.149390
1.886870
4.898301
5.361987
14.331702
24.252189
38.550428
31.873919
22.945134
18.024735
10.273558
17.983570
-1.697914
20.438725
17.708221
13.569184
-2.594053
5.574740
-14.621008
-17.032821
-13.517910
-35.975099
-30.213843
-36.143027
-26.695351
-23.569822
-14.868567
-22.427100
-31.271124
-32.776861
-50.480847
-47.991059
-40.782937
-29.537898
-23.181386
-16.131982
4.753454
20.091002
47.772280
45.657990
18.384883
8.496125
25.386273
7.733737
-7.693315
-10.484065
0.807957
-11.633025
1.130065
-5.650504
7.770380
1.756720
-6.254425
-12.686423
6.006415
-0.031232
3.133812
27.111676
28.029007
22.953350
27.802038
31.084292
39.148004
53.919513
58.710532
53.541210
31.720037
37.952478
51.962113
51.480695
50.511497
54.906573
40.828024
28.864406
8.746246
-0.589996
-0.481489
13.069731
7.271462
3.333928
0.597183
-7.207954
-22.474681
-9.334463
-9.393245
-8.335807
2.946573
-0.834594
11.037437
1.570866
3.708957
6.684073
-0.100143
-6.329252
-17.727480
-22.471129
-37.016216
-45.511883
-45.255066
-56.058055
-46.510058
-40.987063
-44.110966
-61.991510
-64.098266
-49.675457
-47.337548
-38.902770
-24.319775
-19.359944
-21.319820
-19.431808
0.635872
-0.186904
14.760393
25.164448
47.693280
54.169447
69.407935
72.465289
72.582516
80.032216
63.244308
48.375109
76.138724
71.725160
55.628393
73.976316
68.390196
63.337432
52.442063
61.845274
[truncated: 2,067,523 more chars]
